# Supplementary material for: Transcriptomic Analysis of Drug-Resistance Acinetobacter baumannii under the Stress Condition Caused by Litsea cubeba L. Essential Oil via RNA Sequencing
Source: Genes (Basel). 2021 Jun 29;12(7):1003. doi: 10.3390/genes12071003 (PMC8307839; doi:10.3390/genes12071003)
Supplement: Supplementary file 1 [file genes-12-01003-s001.zip]

Archive with 4 entries (4 files):
- Supplementary Figure S1 Heatmap.pdf
- Supplementary Table S1 Differentially expressed genes.xlsx
- Supplementary Table S2 GO enrichment.xlsx
- Supplementary Table S3 KEGG enrichment.xlsx
