# Supplementary material for: Transcriptomic Analysis of Drug-Resistance Acinetobacter baumannii under the Stress Condition Caused by Litsea cubeba L. Essential Oil via RNA Sequencing
Source: Genes (Basel). 2021 Jun 29;12(7):1003. doi: 10.3390/genes12071003 (PMC8307839; doi:10.3390/genes12071003)
Supplement: Supplementary file 1 [file genes-12-01003-s001.zip › Supplementary Table S1 Differentially expressed genes.xlsx]

## Sheet: UP
gene_id	AB_LCEO_treated_readcount	Control_readcount	log2FoldChange	pval	Gene description from NCBI
31350921	8953.22	62.1617	7.1767	0	4-carboxymuconolactone decarboxylase
31350920	12684	122	6.7013	0	NAD(P)-dependent alcohol dehydrogenase
31350676	5599.56	195.524	4.8417	5.1147e-266	alkane 1-monooxygenase
31350922	3656.16	141.895	4.6784	3.2922e-224	AraC family transcriptional regulator
31347347	4.19027	0	4.0993	0.014031	hypothetical protein
31350260	3.72096	0	3.9264	0.022752	N/A
31351016	19.9412	2.63942	2.9191	0.0010407	3-oxoacid CoA-transferase subunit A
31350770	42.0325	5.74883	2.8708	7.3936e-06	hypothetical protein
31351072	1087.42	185.055	2.5474	8.0962e-55	alpha/beta fold hydrolase
31349907	360.753	74.235	2.2808	0.0045934	L-lactate permease
31347668	177.711	43.708	2.0302	1.2186e-13	chromate transporter
31350919	53.1638	14.9308	1.803	4.1947e-06
31347951	836.987	240.933	1.8007	1.2211e-22
Novel00014	10282.7	3006.79	1.7745	6.2289e-35
31351049	221.612	64.8215	1.7586	1.9839e-09
31350771	62.5351	18.5478	1.7334	3.3773e-06
31349867	1026.44	309.917	1.7279	4.5183e-16
31350731	627.757	193.393	1.6974	3.8884e-25
31350759	70.8748	23.9345	1.5943	2.0395e-05
31348751	21.7752	7.17031	1.5625	0.0072281
31348437	257.932	87.6725	1.5565	9.3993e-14
31350360	2297.95	799.03	1.5234	6.9941e-25
31350800	23.8429	8.26806	1.5155	0.0042355
31347620	52.9434	18.7844	1.4884	8.6029e-05
31347173	162.694	57.7859	1.484	1.3511e-08
Novel00011	6441	2352.4	1.4524	2.5473e-23
31347218	46859.9	17133.2	1.4516	8.1041e-23
31348307	227.826	83.5174	1.4515	1.5602e-11
31351277	45.4644	16.5551	1.4327	0.0023272
31347599	60.3366	22.2998	1.4295	0.00024174
31351013	107.203	40.1588	1.4228	0.00067378
31350722	183.885	68.693	1.4159	5.6817e-08
31350458	947.069	355.757	1.4148	4.4007e-22
31350680	344.69	130.847	1.3977	3.7231e-11
31347537	136.014	53.1531	1.3588	1.2165e-08
31347636	550.8	216.514	1.3494	3.6265e-11
31347468	203.798	79.6046	1.3476	1.4543e-09
31351163	627.965	246.871	1.3436	6.7462e-17
31351027	103.397	42.1254	1.2999	4.7474e-07
31350721	72.5532	29.504	1.2854	5.2039e-05
31347948	525.729	216.6	1.2742	4.8609e-14
31350908	44.3838	18.5135	1.2622	0.0017548
31348812	6132.3	2572.33	1.2537	2.4892e-20
31347907	363.018	152.042	1.2534	1.3218e-14
31348209	325.516	136.964	1.2504	1.6904e-10
31347781	36.5928	15.3554	1.2497	0.0025148
31347536	239.891	100.499	1.2475	3.971e-09
31347222	275.3	116.27	1.2457	1.5548e-08
31347215	148.543	62.4032	1.2444	1.0524e-05
31347667	38.6293	16.2578	1.2439	0.0023533
31349356	5929.54	2505.36	1.2431	4.1572e-28
31349193	144.509	61.0866	1.24	1.6452e-06
31350714	96.8098	41.1103	1.2356	1.7629e-05
31348350	209.263	89.011	1.2324	4.6363e-07
31348618	37.9482	16.1525	1.2238	0.0039668
31350732	1562.2	671.35	1.2188	1.4163e-19
31349960	349.697	150.049	1.2178	7.7921e-11
31349182	2322.33	1000.4	1.2142	1.3349e-27
31349107	332.459	145.13	1.199	4.4684e-12
31350123	45541.3	19884	1.1956	2.7779e-35
31351061	680.832	298.896	1.191	2.545e-15
31349554	249.243	108.77	1.1902	2.2877e-10
31350724	399.193	175.989	1.1775	4.5177e-13
31347458	125.226	55.4766	1.1766	1.1781e-05
31347214	40.5253	17.9911	1.1651	0.0039271
31347671	48.7997	21.9273	1.1639	0.0019097
31351028	1095.65	491.223	1.1568	6.2713e-15
31349338	345.6	155.455	1.1525	4.0798e-09
31348429	83.1941	37.8048	1.1505	0.00054454
31350529	2436.94	1100.63	1.1478	4.9942e-16
31348976	1194	549.292	1.1223	6.6158e-18
31350367	2129.15	983.29	1.114	1.2795e-22
31348588	4971.83	2300.45	1.1123	2.6405e-12
31347950	708.245	330.114	1.1048	4.5633e-13
31347576	268.384	124.967	1.1006	3.5472e-07
31347300	289.674	135.761	1.0922	5.2462e-07
31350916	41.252	19.3672	1.0867	0.0053825
31348916	165.693	77.5185	1.0842	5.1703e-05
31350644	60.6793	28.8643	1.0768	0.00086957
31348491	26.8435	12.7197	1.0728	0.019278
31348395	1045.38	497.301	1.0724	6.5901e-11
31350568	2443.54	1168.27	1.0653	2.2415e-10
31350658	236.385	112.53	1.065	1.2964e-07
31350671	620.55	296.368	1.0647	1.1382e-09
31349210	969.446	471.145	1.0418	4.9112e-16
31350542	277.971	135.404	1.0366	4.3017e-06
31351125	136.754	66.588	1.0292	0.0003155
31350375	77.2323	38.0459	1.0232	0.00063812
31348345	413.295	204.477	1.0146	7.2114e-10
31348930	33.7679	16.8554	1.0095	0.017029
31347619	391.885	194.736	1.0079	9.1319e-09
31348637	916.987	458.34	0.99943	7.4826e-10
31348157	1003.36	502.737	0.99622	2.1132e-07
31347780	91.049	45.5772	0.99534	0.00060239
31351071	150.491	75.2918	0.99411	0.0003225
31350412	281.114	141.247	0.99377	3.862e-07
31350329	841.123	422.326	0.99202	2.1713e-09
31349854	115.796	58.199	0.99067	9.2692e-05
31350110	1366.63	687.64	0.99001	4.3319e-17
31347726	326.421	165.226	0.98693	7.4395e-08
31351138	191.244	95.7578	0.9862	6.2848e-06
31347469	171.949	86.7891	0.9852	9.6763e-06
31349563	203.409	102.622	0.98429	6.5377e-07
31348593	27.9488	14.216	0.97949	0.03017
31350200	67.2532	34.2522	0.97794	0.0034251
31350122	16421.3	8338.03	0.97788	6.0971e-17
31347247	295.14	149.974	0.97538	2.2192e-07
31350694	922.993	472.279	0.96938	1.7403e-07
31347538	130.895	66.8544	0.9673	3.6927e-05
31350328	3125.55	1603.53	0.96277	1.9727e-09
31348864	5985.31	3079.9	0.95818	5.0117e-20
31350216	1740.01	896.188	0.95624	2.6348e-11
31348400	662.85	341.022	0.95592	1.0371e-10
31349414	15553.4	8044.3	0.95117	7.6019e-14
31349462	348.978	180.316	0.94996	1.9647e-06
31347190	80.0327	41.2461	0.94618	0.0017117
31348942	274.416	143.055	0.9434	2.6723e-06
31350129	653.473	339.934	0.94178	1.2256e-09
31347827	164.392	85.762	0.94165	5.9228e-05
31347261	69.7253	36.5381	0.93868	0.0018216
31348180	552.387	289.059	0.93317	1.4552e-07
31347422	729.029	384.943	0.92255	1.8011e-09
31348531	179.334	94.8982	0.92091	0.00064673
31351018	578.65	306.468	0.91504	2.6143e-06
31348277	7677.66	4076.27	0.91322	9.1847e-17
31349275	555.75	295.007	0.9126	4.9679e-08
31350700	68.5119	36.3468	0.90809	0.003698
31350638	13452.3	7175.27	0.90696	4.7315e-12
31350733	305.887	163.299	0.90486	3.3818e-07
31347908	520.03	278.745	0.90047	3.2949e-09
31350735	685.086	367.059	0.8986	1.6498e-11
31349839	33.6132	17.9609	0.89717	0.038842
31351029	258.789	138.804	0.89707	5.3213e-05
31351064	1447.74	778.659	0.89649	5.2264e-07
31347553	42.1686	22.4167	0.89642	0.018399
31349619	131.532	71.3768	0.88717	0.00027636
31350170	674.459	364.284	0.8863	4.6254e-09
31347606	139.123	75.1564	0.88534	7.6783e-05
31347485	75.2171	41.0951	0.88083	0.0017334
31350038	233.243	126.43	0.87864	2.8934e-05
31348485	8416.3	4591.35	0.87422	2.2542e-12
31349778	50.5969	27.9169	0.86158	0.014339
31349518	3087.25	1704.94	0.85656	4.1524e-06
31347585	116.312	64.2262	0.85498	0.00027985
31350917	74.8262	40.9496	0.85449	0.0045433
31350096	59.9798	32.7269	0.85278	0.019644
31349432	36.8452	20.4686	0.85093	0.034347
31350677	391.221	217.576	0.8478	2.3981e-08
31347725	386.285	215.826	0.84088	0.00018797
31348974	515.798	288.214	0.83867	3.1743e-07
31350773	520.519	291.615	0.83702	1.2287e-07
31350557	689.681	386.087	0.83539	8.7201e-08
31350290	1632.91	914.881	0.83483	1.5955e-09
31349566	388.289	217.134	0.83441	1.862e-05
31348294	645.784	362.064	0.8342	2.6602e-08
31347423	1318.16	741.983	0.83089	9.9056e-12
31348496	1116.65	629.856	0.82651	4.8224e-12
31348830	625.726	353.671	0.8243	1.6336e-07
31350749	99.8954	56.2629	0.82421	0.0025257
31350537	587.544	332.256	0.82307	1.5476e-08
31348274	129.58	73.5161	0.82115	0.0059266
31348131	184.794	104.566	0.81944	7.3117e-05
31351026	195.597	110.098	0.81918	0.00020138
31347623	57.0956	32.8303	0.81812	0.016255
31350366	784.198	445.529	0.81645	1.9675e-10
31347914	546.927	310.262	0.81602	2.5764e-09
31348391	638.593	363.622	0.81536	1.0394e-08
31347683	9752.47	5580.36	0.80547	8.028e-10
31348500	527.877	303.135	0.80101	8.2386e-08
31350243	162.625	93.6093	0.79955	0.00014207
31349225	9852.14	5671.6	0.79678	5.8925e-14
31348276	1563.67	907.718	0.78615	1.438e-10
31349034	42.0949	24.5255	0.78388	0.034661
31348278	9327.09	5419.46	0.78315	3.9128e-10
31350581	1121.67	652.528	0.78195	5.0747e-09
31351030	461.799	268.186	0.77953	1.6064e-06
31347356	107.313	62.0236	0.77943	0.0019303
31350719	177.152	102.852	0.77918	6.5086e-05
31349517	1606.16	936.399	0.77765	1.5336e-07
31351159	1684.71	984.716	0.77693	6.1402e-06
31351132	87.2858	50.8486	0.7765	0.0039849
31348187	171.739	99.8143	0.77582	0.00025819
31350313	173.761	101.033	0.77373	0.0006203
31347665	781.381	456.662	0.77193	6.3898e-09
31348004	365.578	213.514	0.77124	9.6219e-06
31350449	290.661	170.735	0.76815	1.4947e-05
31351160	1205.78	708.52	0.76738	9.2567e-07
31347225	6354.07	3736.34	0.7661	2.1646e-09
31350176	284.718	166.752	0.76448	3.0186e-05
31350656	140.816	83.4531	0.76416	0.0005643
31349181	90.1716	53.0742	0.76409	0.0059377
31349299	198.916	117.15	0.76183	0.0018001
31350675	183.818	108.528	0.76082	0.00015163
31350654	399.108	236.006	0.76017	1.4121e-06
31347836	221.891	130.66	0.75851	7.3784e-05
31349354	636.558	375.454	0.75769	1.207e-05
31349284	273.755	161.904	0.75653	3.9811e-05
31347231	1204.67	714.38	0.75331	2.0034e-10
31348190	319.361	190.09	0.75015	6.2619e-05
31350373	404.274	240.497	0.74738	1.1199e-06
31349228	374.722	223.448	0.74675	3.3561e-06
31350070	1128.32	673.409	0.74544	1.2967e-07
31349557	157.514	94.3799	0.7404	0.0029947
31350192	591.632	353.398	0.73986	1.9403e-05
31351001	100.497	60.511	0.73852	0.0023712
31349224	32564.4	19536.2	0.7372	4.0551e-11
31349713	692.143	414.742	0.73682	2.1658e-07
31348849	12511.7	7518.84	0.73476	2.6546e-06
31349995	399.589	240.744	0.73087	4.7837e-06
31350193	13924.8	8397.3	0.72955	3.116e-13
31349641	107.879	65.4776	0.72466	0.0041878
31347730	103.29	62.4177	0.7235	0.0076687
31347421	399.145	241.445	0.72344	4.6897e-06
31350678	322.308	195.081	0.72303	2.0957e-05
31347216	42.4025	25.3683	0.72289	0.049765
31350772	275.39	166.218	0.72281	0.00019301
31348160	88.6353	53.3756	0.72261	0.0087821
31347715	383.249	232.449	0.72259	2.8765e-05
31348091	47.1334	28.286	0.71903	0.045848
31350024	91.8919	55.9395	0.71471	0.0048012
31348899	3976.28	2429.8	0.71045	3.6041e-05
31347577	148.815	90.2609	0.71012	0.0030404
31347724	151.307	92.459	0.70901	0.00053792
31348358	62.0421	37.6031	0.70805	0.02345
31350065	935.078	572.478	0.70722	2.0772e-08
31348525	544.155	333.583	0.70523	5.8638e-05
31348441	173.801	106.157	0.70493	0.00039171
31347561	68.6582	41.6264	0.70462	0.026006
31348863	211.531	129.843	0.70445	0.00010406
31347648	79.4943	49.0472	0.70279	0.01424
31351182	246.697	151.527	0.70273	4.1714e-05
31347229	233.205	143.88	0.70272	0.010829
31347353	72.5378	44.2279	0.70231	0.022581
31347439	7894.68	4855.46	0.70139	1.8042e-05
31348982	149.788	91.682	0.69852	0.0091701
31348952	72.9868	44.7206	0.69726	0.040014
31350707	257.816	159.151	0.69629	0.00012839
31349415	795.822	490.995	0.69575	3.9231e-06
31347983	69.1988	42.3256	0.69491	0.048242
31351166	229.382	142.505	0.69422	0.00058434
31348695	530.082	328.273	0.69326	2.0032e-05
31349490	19931.9	12328.5	0.6931	5.7637e-09
31350637	67.2061	41.2651	0.6922	0.022865
31351076	60.2974	37.2604	0.69106	0.024101
31350659	101.633	63.2743	0.6904	0.0064376
31347590	189.143	117.274	0.68664	0.00075576
31347452	391.117	242.416	0.68539	0.00030423
31349488	132.413	82.2742	0.68053	0.025896
31347435	2085.47	1303	0.6792	4.9651e-07
31347704	85.2069	52.8119	0.67805	0.01396
31348698	907.923	567.594	0.67774	4.1258e-06
31348336	261.033	163.385	0.67741	0.00045761
31349191	803.826	503.554	0.67571	6.6531e-08
31348286	174.392	109.468	0.67125	0.00090623
31351035	557.703	351.054	0.66888	3.5163e-05
31347710	51.715	32.4552	0.66842	0.040555
31351140	180.105	113.258	0.66784	0.0016288
31348524	217.321	136.713	0.66772	0.0006424
31349355	270.055	169.966	0.6645	0.00025216
31349749	1165.55	736.343	0.66383	3.0955e-05
31348182	131.775	83.4497	0.66382	0.0049054
31349147	149.786	94.3166	0.66343	0.0016356
31349004	353.366	222.939	0.66117	0.0018027
31348165	2779.31	1759.08	0.66016	1.5241e-08
31347289	347.832	220.591	0.65932	5.0773e-05
31347939	84.6037	53.9237	0.65221	0.035859
31347941	112.566	71.9744	0.65036	0.015416
31348744	450.458	287.434	0.64958	5.8458e-06
31348825	392.494	250.718	0.64952	0.00015037
31349104	275.337	174.899	0.64918	0.00028366
31349214	612.132	389.892	0.64916	0.00017155
31349780	504.645	322.03	0.64633	6.6186e-05
31347862	2342.37	1496.84	0.64608	9.7537e-10
31349556	123.937	78.9876	0.64579	0.025636
31350702	422.446	270.577	0.64512	0.00060508
31347629	640.312	409.983	0.64405	5.5455e-07
31348176	54.5415	34.9254	0.64377	0.038529
31347615	104.438	67.0342	0.64263	0.019512
31350450	64.6078	40.957	0.64234	0.03764
31347544	1193.05	763.399	0.64222	6.5501e-06
31351173	85.1518	54.1165	0.64217	0.017447
31348332	69.5178	44.2242	0.64178	0.02772
31347230	1387.7	888.271	0.64132	0.00016724
31348586	283.19	181.752	0.63942	8.4696e-05
31349594	388.28	249.355	0.63905	0.00023293
31349008	4047.85	2598.93	0.639	4.4869e-08
31347574	79.7973	51.6825	0.6379	0.018565
31348080	84.8238	54.6948	0.63266	0.012515
31351058	144.04	93.1054	0.6314	0.0028399
31350530	1415.81	914.759	0.6306	5.601e-07
31347354	61.8152	39.7383	0.63056	0.046417
31347419	328.343	212.263	0.63011	0.00091917
31350362	1394.05	901.119	0.6298	8.1044e-06
31348813	402.032	259.993	0.62498	0.00020603
31348262	73.8624	48.1634	0.62432	0.034172
31347763	57.0147	36.982	0.62428	0.04486
31348520	89.3893	57.6282	0.62252	0.019313
31347647	212.722	139.088	0.61519	0.0036778
31348826	279.772	181.657	0.61504	0.0024531
31348267	290.301	189.392	0.61472	0.00070122
31351171	72.4879	47.0627	0.61467	0.028571
31350880	226.534	148.315	0.61215	0.00071643
31351002	109.897	71.8814	0.61157	0.0088082
31349630	216.091	140.872	0.61024	0.0018215
31351282	82.1784	53.7325	0.61011	0.040328
31349041	357.851	234.488	0.60843	0.00012544
31348946	514.373	338.176	0.60634	3.7809e-05
31348782	415.519	272.74	0.60315	0.00035698
31349698	1271.72	837.204	0.6031	1.5071e-07
31349197	142.571	93.4485	0.6027	0.0059802
31349550	2925.98	1932.61	0.59893	2.1984e-07
31348900	831.384	549.454	0.59637	3.538e-05
31347687	940.127	622.834	0.59526	4.5016e-05
31348177	229.411	152.132	0.59347	0.00075482
31350727	844.994	560.509	0.59215	0.00015504
31348306	88.6305	59.1006	0.59189	0.028996
31350381	135.535	89.7601	0.59045	0.015046
31351141	921.797	612.118	0.59023	0.00018795
31349838	2545.42	1691.92	0.58944	8.5418e-08
31348755	907.989	604.471	0.58814	7.7733e-05
31349161	90.744	59.7943	0.58717	0.030153
31349029	240.161	159.341	0.58667	0.00090785
31348704	414.931	276.054	0.58616	0.00040259

## Sheet: DOWN
gene_id	AB_LCEO_treated_readcount	Control_readcount	log2FoldChange	pval	Gene description from NCBI
31348777	139.719	1972.24	-3.8173	3.5567e-111	ferredoxin reductase
31348776	366.983	4124.86	-3.4902	3.1746e-114	acyl-CoA desaturase
31349748	673.873	5570.5	-3.047	1.8706e-17	VOC family protein
31349750	2381.69	12882.1	-2.4351	6.4273e-34	4-hydroxyphenylpyruvate dioxygenase
31349747	328.913	1682.64	-2.3536	1.3558e-32	maleylacetoacetate isomerase
31349745	1362.32	6791.18	-2.3173	5.432e-31	amino acid permease
31349746	2433.44	11905.7	-2.2904	2.0949e-40	fumarylacetoacetase
31347820	144.941	652.826	-2.1686	8.0826e-45	1,2-phenylacetyl-CoA epoxidase subunit B
31350789	1.99336	8.55792	-2.1296	0.044336	SDR family oxidoreductase
31350776	348.548	1346.96	-1.9494	3.0614e-18
31349739	2513.11	8922.26	-1.8277	3.9184e-26
31347819	329.543	1147.01	-1.7975	7.6234e-33
31347821	794.527	2760.69	-1.7962	6.2297e-45
31348132	483.784	1649.7	-1.7687	3.0036e-22
31350792	4.17388	13.6221	-1.7008	0.01138
31347818	87.0535	282.986	-1.6963	4.4764e-16
31351364	2.99894	9.65158	-1.6927	0.036334
31350777	297.123	938.117	-1.6582	4.4755e-05
31349439	3848.62	12058.9	-1.6475	2.3133e-34
31347744	4.29807	13.3887	-1.645	0.018463
31348768	870.903	2691.14	-1.627	1.6696e-16
31347905	85.582	264.868	-1.6268	2.9042e-13
31348133	254.041	781.99	-1.6201	1.3716e-23
31347822	956.572	2918.58	-1.6086	1.4698e-31
31350515	5795.7	17354.4	-1.5823	3.0192e-34
31349661	3097.68	9093.23	-1.5535	5.6205e-36
31347754	131.86	384.472	-1.5456	1.0401e-15
31351196	1132.2	3301.48	-1.5439	3.5616e-28
31347817	338.184	983.476	-1.5381	1.4461e-18
31347874	31.3903	91.0338	-1.5345	2.11e-06
31347816	85.343	247.559	-1.5319	2.8775e-15
31347755	375.494	1076.23	-1.5183	1.197e-20
31347758	2241.19	6341.27	-1.5004	1.0139e-05
31349932	2445.47	6915.03	-1.4995	4.3927e-24
31347753	496.894	1405.17	-1.4987	3.124e-17
31350487	415.03	1155.84	-1.4758	1.223e-22
31347895	3184.87	8646.21	-1.4409	6.4365e-44
31349662	4016.53	10882.4	-1.4378	2.1603e-24
31349737	314.367	850.7	-1.4347	6.8054e-15
31347884	370.221	986.671	-1.413	1.177e-13
31349738	745.965	1962.53	-1.3946	1.1992e-15
31348291	26.8659	70.7416	-1.3896	1.5089e-05
31347743	41.6802	107.679	-1.3718	2.3695e-07
31349915	1885.29	4870.69	-1.3691	4.42e-33
31347815	127.006	328.309	-1.3683	2.4766e-15
31350307	2380.47	6133.08	-1.365	2.6358e-23
31347749	60.1886	155.273	-1.3612	1.4078e-08
31350769	433.467	1113.49	-1.3603	2.7614e-10
31349914	874.475	2238.84	-1.3555	1.7717e-24
31349933	1171.38	2979.18	-1.3465	0.00010439
31349436	1117.93	2835.35	-1.3421	5.4776e-26
31348136	36.1473	91.7885	-1.3353	1.9542e-05
31351195	431.635	1088.45	-1.3345	8.6458e-21
31347882	97.1553	245.229	-1.3293	2.9944e-08
31350573	1349.71	3358.93	-1.3156	2.2299e-14
31347756	221.924	549.765	-1.3088	9.9252e-13
31347883	123.509	305.55	-1.303	1.0307e-12
31347814	295.729	729.585	-1.3008	1.4801e-17
31348442	308.563	752.83	-1.2841	4.8639e-14
Novel00016	599.325	1459.05	-1.2826	4.2733e-19
31350516	3029.04	7272.95	-1.2634	1.5208e-23
31347750	266.288	636.686	-1.2558	1.6478e-08
31348297	69.2477	165.977	-1.253	2.1908e-07
31349938	131.255	312.222	-1.2488	0.0078091
Novel00018	306.248	722.747	-1.2401	3.8354e-13
31349936	568.076	1338.66	-1.2362	0.0035223
31350237	387.902	914.536	-1.2351	3.4252e-10
31349341	5481.64	12805.4	-1.2239	6.3179e-24
31348807	453.942	1058.28	-1.2194	3.2969e-18
31347737	3630.69	8426.16	-1.2144	6.7592e-21
31347838	118.28	274.098	-1.2108	8.7166e-12
Novel00022	541.636	1248.5	-1.2064	4.1135e-10
31350762	22.4611	51.7432	-1.2052	0.00038066
31349438	182.948	417.639	-1.1919	2.7761e-13
31348991	4637.01	10539.2	-1.1844	1.8483e-17
31350120	151.177	344.247	-1.1829	4.6329e-12
31349183	1006.44	2275.44	-1.1758	8.7037e-13
31350116	1659.52	3738.03	-1.1709	4.0099e-17
31348737	444.635	998.374	-1.1679	1.075e-15
31347731	138.115	310.118	-1.1659	4.55e-11
31349736	166.872	374.072	-1.1636	1.4096e-12
31349934	368.852	826.941	-1.1627	1.0954e-07
31349603	70.6084	157.798	-1.1607	1.6081e-07
31349930	10267.9	22843.5	-1.1537	2.1677e-19
31347631	447.53	994.297	-1.1498	3.0038e-15
31348770	3310.5	7315.4	-1.1436	1.0954e-12
31350820	254.264	561.961	-1.1406	5.329e-09
31350118	169.774	374.082	-1.1363	9.053e-12
31349435	631.959	1388.17	-1.1347	2.2253e-17
31347736	127.926	280.84	-1.1295	4.8519e-09
31348420	649.495	1412.71	-1.1196	1.4419e-15
31351321	27.5769	59.7969	-1.1151	0.00029882
31349187	4642.5	10032.2	-1.1115	7.2894e-16
31349569	622.105	1343.31	-1.1102	5.4511e-16
Novel00008	301.95	649.775	-1.1085	4.4771e-12
31350784	295.101	625.81	-1.0829	5.8393e-08
31347880	92.3311	196.124	-1.0821	1.9957e-07
31349939	80.417	170.526	-1.0799	4.1265e-06
31350785	340.295	719.476	-1.078	2.5266e-14
31347634	2773.87	5825.91	-1.0702	2.6291e-10
31347752	473.103	991.723	-1.0668	8.0736e-08
31347812	281.338	588.237	-1.0613	5.9764e-10
31348767	240.226	502.196	-1.0608	1.5829e-06
31351164	2632.42	5488.91	-1.0597	6.4544e-15
31348445	46.7408	97.0945	-1.0528	2.1088e-05
Novel00002	878.793	1819.63	-1.0494	2.5186e-20
31348137	217.652	450.846	-1.0493	2.8442e-11
31347813	263.1	537.848	-1.0297	6.6019e-10
sRNA00018	335.079	683.146	-1.0287	6.1564e-12
31348443	24.0196	48.713	-1.0259	0.0037357
31349651	21683.3	44120.5	-1.0248	8.5639e-16
31347920	1027.33	2074.83	-1.0133	3.8616e-12
31348796	2919.02	5890.37	-1.0127	9.5261e-17
Novel00012	1225.59	2471.65	-1.0127	3.593e-14
31348260	2016.51	4067.47	-1.0121	0.0031222
31347919	658.639	1328.55	-1.0112	2.5075e-11
31348992	4498.48	9056.95	-1.0095	1.3568e-17
31348855	8173.54	16369	-1.0019	8.2363e-17
31350210	79.0342	157.4	-0.99789	1.4761e-06
31347987	1258.36	2503.46	-0.9916	4.1805e-12
31349460	673.237	1335.72	-0.98689	4.9746e-10
31349434	579.08	1146.77	-0.98588	1.1044e-12
31347618	174.136	345.572	-0.98405	2.2584e-05
31350108	483.567	954.559	-0.98036	1.8513e-11
31349871	6370.4	12566.2	-0.97999	2.6598e-18
31349863	78.1883	154.812	-0.97941	1.9516e-05
31348953	19621	38594.5	-0.97599	9.3366e-15
31348738	4987.25	9806.51	-0.97529	8.8017e-13
31347632	194.108	381.11	-0.97126	4.8119e-09
31350775	214.189	419.694	-0.96968	0.024679
31349428	46.8456	91.7074	-0.96817	0.00019307
31350564	442.509	864.278	-0.96636	5.079e-07
31348722	28.949	56.2517	-0.96124	0.0043971
31347953	387.837	754.092	-0.95912	4.3126e-12
31349448	2021.14	3915.24	-0.95336	9.8902e-11
Novel00013	1379.87	2664.46	-0.94994	5.1778e-15
31349864	66.3476	128.609	-0.94708	0.00015248
31349990	1487.7	2867.01	-0.9462	1.3801e-19
31349904	215.775	415.563	-0.94442	1.0505e-09
31347633	261.766	504.609	-0.94344	1.7818e-07
31347823	188.131	360.583	-0.93465	6.6844e-07
31347937	327.778	625.457	-0.93237	1.1057e-06
31349878	122.188	232.785	-0.92711	1.9297e-06
31347742	22.44	42.9106	-0.92581	0.012658
31349632	2124.75	4033.63	-0.92437	4.2365e-15
31349437	326.62	620.618	-0.92339	1.8209e-07
31347473	102.563	194.64	-0.9222	2.6484e-06
31349612	1227.15	2321.97	-0.91934	1.4693e-13
Novel00007	566.472	1069.86	-0.91911	4.2201e-11
31347881	178.186	336.933	-0.91472	4.8752e-07
31347660	1375.06	2589.76	-0.91286	1.2029e-12
31347446	14699.3	27675.5	-0.91281	3.4496e-19
31349973	1797.96	3373.7	-0.90748	8.8545e-12
31349947	21.3437	39.9902	-0.90611	0.033564
31349542	187.024	349.267	-0.89908	3.804e-06
31350305	1078.4	2009.48	-0.89715	3.0014e-09
31348299	479.554	893.225	-0.89517	3.5477e-10
31349026	7117.48	13234.6	-0.89482	2.1474e-13
31348397	6838.27	12695	-0.89271	3.3517e-14
Novel00017	3363.18	6238.6	-0.89131	1.8263e-18
31349735	120.42	223.965	-0.8909	7.1973e-06
31349793	2469.39	4562.81	-0.88529	3.4774e-08
31350816	109.932	202.207	-0.88202	6.5415e-06
31349546	12319.3	22696.4	-0.88148	3.5254e-07
31349940	76.2056	140.378	-0.87945	9.9941e-05
31347659	447.629	822.248	-0.87628	6.5728e-05
31347259	436.867	801.574	-0.87398	1.0417e-07
31349643	4793.7	8782.33	-0.87339	0.012883
31347249	590.122	1080.35	-0.87236	8.336e-11
31349614	1853.51	3392.38	-0.87183	5.4903e-11
31349575	56.4442	103.434	-0.87132	0.00022734
31350492	1572.3	2873.85	-0.86966	1.1153e-12
31349988	1562.79	2845.54	-0.86481	2.2354e-07
31348183	6626.57	12067.7	-0.86479	3.3011e-13
31347831	120.867	221.104	-0.86446	2.4774e-05
31350114	2761.97	5025.41	-0.86365	4.0048e-18
Novel00021	1107.71	2010.82	-0.86083	8.4113e-12
31348135	184.624	334.743	-0.85637	4.7383e-06
31347466	2851.73	5155.59	-0.85438	2.202e-12
31348317	21948.8	39640.6	-0.85278	3.8653e-08
31350000	198.558	357.625	-0.85054	2.0255e-08
31348743	6225.79	11217.8	-0.84947	1.5113e-09
31350969	203.442	366.669	-0.84555	1.8762e-05
31348129	365.858	657.922	-0.84539	4.0468e-06
31350064	125.108	223.642	-0.84424	0.001126
31348384	848.401	1522.35	-0.84375	5.0735e-05
31348769	129.178	232.391	-0.84269	0.00017405
31347722	258.986	464.723	-0.84216	8.4722e-08
31348993	5764.01	10317.5	-0.83986	1.4507e-12
31348000	1830.26	3270.71	-0.83694	3.3061e-08
31348859	1843.99	3284.3	-0.83241	2.1321e-09
31347271	82.4331	146.897	-0.83074	8.1842e-05
31349759	205.245	364.777	-0.82754	9.8755e-07
31347272	28.5286	50.7578	-0.82578	0.012379
31349188	5633.06	9974.97	-0.8242	1.9719e-10
31350461	31.0779	55.1681	-0.82393	0.0095405
31348927	91.3165	162	-0.8227	0.00031767
31347210	172.532	304.889	-0.82234	1.4142e-06
31349716	2257.19	3984.36	-0.81928	2.7054e-11
31350345	229.528	404.853	-0.81839	0.0018202
31350351	5062.6	8928.88	-0.81836	1.9407e-11
31348419	633.235	1116	-0.81618	3.1722e-07
31348128	141.058	248.983	-0.81447	0.00027517
31349025	14593	25631.1	-0.81257	1.0126e-09
31350224	2347.41	4116.23	-0.8098	1.2074e-09
31349931	2877.48	5042.92	-0.80964	3.9894e-10
31350107	692.535	1214.78	-0.80915	5.7438e-10
31348806	203	355.949	-0.8078	3.0937e-06
31347217	1596.13	2794.94	-0.80761	5.3155e-12
31350689	475.369	832.174	-0.80719	5.4272e-11
31348707	9948.55	17407.4	-0.807	2.4894e-09
31348248	1022.12	1788.25	-0.80598	4.8135e-11
31348130	187.469	327.669	-0.80526	6.3513e-07
31350748	227.205	396.692	-0.80329	1.0964e-07
31347751	622.67	1084.69	-0.80092	3.0824e-07
31347721	426.984	742.654	-0.79614	3.9226e-06
31347835	1119.71	1945.23	-0.79567	5.5201e-09
31348314	15339	26562	-0.79209	1.2136e-05
31350822	253.786	439.71	-0.79014	8.7807e-08
31349929	104.929	180.907	-0.78839	4.7503e-05
31350401	1035.72	1784.07	-0.7845	3.2282e-10
31347859	21250.4	36596.8	-0.78418	3.9207e-10
31347295	1772.92	3052.26	-0.7837	1.0533e-07
31349585	2847.15	4899.35	-0.78294	2.6906e-12
31348444	21.0254	35.9933	-0.78201	0.038511
31349959	333.292	572.848	-0.78176	2.8751e-07
31350774	1059.25	1820.71	-0.78087	8.2792e-11
31347314	40.0011	68.2164	-0.78023	0.0078561
31349763	860.472	1476.25	-0.7802	0.00014886
31350457	309.062	530.965	-0.77759	5.8573e-07
31349207	1169.87	2000.64	-0.77395	2.4794e-09
31347674	267.712	457.34	-0.77276	4.9616e-08
31347694	21.328	36.6207	-0.77249	0.041722
31350410	339.843	580.026	-0.77217	4.8978e-08
31349440	896.488	1531.76	-0.77176	6.6541e-05
31350104	13187.2	22418	-0.76552	1.4693e-08
31349884	1029.89	1747.6	-0.7622	5.1153e-10
31347740	754.667	1277.09	-0.75962	6.7988e-06
31350306	677.557	1147.88	-0.75951	1.915e-07
31349430	441.869	749.123	-0.75935	3.0858e-08
31351205	78.2566	132.072	-0.75542	0.0011766
31349168	377.355	637.083	-0.75497	1.3977e-08
31349962	291.921	492.031	-0.75234	2.1271e-07
31347467	277.184	466.674	-0.75149	1.4699e-05
31349732	402.294	678.086	-0.75115	1.1482e-06
31347847	335.414	564.625	-0.74979	6.9381e-08
31350551	280.815	472.278	-0.74973	2.1716e-07
31348483	590.467	994.14	-0.74935	1.3695e-06
31349987	14781.2	24827.9	-0.74816	1.2802e-09
31349902	381.493	639.297	-0.74515	6.443e-07
31347453	1460.95	2442.86	-0.74134	2.1325e-11
31350558	1113.54	1860.73	-0.73958	1.2767e-08
31348994	2739.27	4573.73	-0.73949	1.2402e-07
31349584	944.435	1576.45	-0.73879	9.7298e-08
31351148	1184.72	1977.03	-0.73828	1.3711e-08
31349841	42844.5	71351.7	-0.73582	4.8156e-12
31349198	139.783	233.028	-0.73479	1.6482e-05
31351329	9005.31	14971.3	-0.73322	8.9128e-10
31349505	87.1139	144.181	-0.73055	0.00087451
31347420	597.875	992.722	-0.72989	0.00026966
31349487	3314.84	5488.43	-0.72703	2.6379e-08
31350246	1500.58	2480.87	-0.72521	7.2868e-09
31350010	1123.22	1854.83	-0.72288	5.6827e-10
31349615	714.308	1179.8	-0.72281	2.2697e-06
31350509	3245.75	5351.69	-0.72127	4.5915e-09
31347475	120.064	198.107	-0.7211	0.00010173
31349937	160.996	266.004	-0.71881	0.0024569
31347297	1964.01	3231.9	-0.718	7.0949e-05
31350180	515.009	847.436	-0.71798	4.7022e-09
31350503	2295.84	3769.84	-0.71503	3.0122e-10
31349726	1315.27	2157.85	-0.71351	3.0973e-07
31351127	898.538	1473.96	-0.7127	3.8183e-06
31350743	1455.83	2383.02	-0.71047	0.0001564
31351129	68.681	112.941	-0.70883	0.0034401
31350794	24.8812	40.404	-0.70872	0.043276
31351142	7065.66	11533.9	-0.70685	3.3094e-09
31349042	7799.15	12686.6	-0.70175	2.8223e-06
31349024	5352.97	8702.82	-0.70097	1.2678e-07
31350304	992.987	1612.92	-0.6997	6.5758e-07
31349708	630.638	1023.64	-0.69749	5.2538e-08
31350757	116.894	189.658	-0.69525	0.00017525
31349246	3397.47	5501.24	-0.69499	1.9717e-07
31349018	218.49	351.736	-0.68915	0.0012432
31349180	133609	215345	-0.68863	4.2453e-09
31348996	1851.8	2984.08	-0.688	2.6288e-05
31350973	80.8743	130.486	-0.68771	0.0019348
31349387	1573.51	2533.05	-0.68622	9.4139e-08
31347930	110.832	178.381	-0.68279	0.0033736
31350488	4336.67	6960.21	-0.68246	4.6225e-08
31349905	1676.61	2691.19	-0.6822	3.9966e-09
31351179	96.0152	154.251	-0.67894	0.00073323
31350205	119.448	191.377	-0.67879	0.00055765
31348363	154.143	246.73	-0.67849	0.0006893
31348594	9405.06	15046	-0.67782	1.1334e-08
31347406	172.057	275.675	-0.67587	7.8953e-05
31347689	476.274	761.893	-0.67575	1.3004e-05
31350434	1217.87	1945.65	-0.67482	1.1881e-06
31349541	165.277	263.53	-0.67191	0.00012183
31347803	77.9122	123.798	-0.67066	0.0032293
31350090	1787.83	2845.68	-0.66997	5.9966e-07
31347690	265.163	422.744	-0.66918	0.00010349
31347474	117.913	187.403	-0.66828	0.00072931
31349845	330.953	526.55	-0.66755	1.2189e-05
31347209	45.1441	71.8096	-0.66437	0.015675
31351033	6443	10200.8	-0.66268	6.4779e-07
31347657	866.722	1372.54	-0.66217	3.9364e-07
31347208	181.423	287.453	-0.66167	0.00018224
31348613	7768.11	12263.2	-0.65859	4.0624e-08
31348289	15793.5	24925.6	-0.65823	7.6968e-07
31350642	83.0963	131.418	-0.65543	0.0026372
31349017	749.45	1179.73	-0.65406	6.841e-09
31349544	7059.98	11109.6	-0.65395	7.7816e-09
31349870	1114.78	1750.32	-0.65069	1.2277e-09
31350504	1338.05	2100.09	-0.64972	3.1041e-08
31349731	1763.45	2765.93	-0.64897	1.0861e-05
31350640	32.6901	51.1005	-0.64776	0.040145
31349846	157.1	246.706	-0.64739	0.00054016
31350554	103.439	161.578	-0.64707	0.0013647
31349969	243.146	381.076	-0.64648	1.5309e-05
31347935	102.053	160.225	-0.64361	0.0022827
31349806	3804.96	5934.34	-0.64094	0.00068071
31349553	1091.41	1701.66	-0.6399	4.8486e-07
31349357	3410.71	5303.47	-0.63694	7.3344e-05
31348852	355.247	552.847	-0.63638	0.00070308
31348961	922.96	1434.58	-0.63629	2.5607e-08
31347296	2766.97	4301.56	-0.63617	1.1769e-06
31347898	78.6041	122.391	-0.63564	0.0041018
31348923	173.164	269.356	-0.63458	0.00014337
31347794	44.4712	69.2003	-0.63335	0.025721
31347241	833.11	1290.07	-0.63034	2.1076e-07
31347541	798.316	1232.84	-0.62663	1.3618e-05
31348809	618.146	954.973	-0.6256	2.8837e-06
31350563	1433.24	2211.34	-0.62554	1.1207e-07
31347994	22904.9	35284	-0.62333	1.7071e-08
31348924	2639.84	4066.94	-0.62302	1.1853e-05
31350552	154.938	238.249	-0.62167	0.00020686
31349454	770.693	1183.75	-0.618	4.3895e-06
31347680	1327.8	2038.59	-0.61772	8.4479e-06
31350527	64.4649	98.8583	-0.61752	0.015417
31350346	560.848	860.142	-0.61491	0.00017412
31350252	357.038	546.628	-0.61334	4.5102e-06
31349823	1014.63	1548.58	-0.61099	0.00010208
31347195	35377.2	53881.7	-0.60696	5.5467e-08
31348318	58.053	88.4056	-0.60511	0.015273
31350508	3860.56	5864.35	-0.60283	1.794e-06
31350502	8378.69	12696.3	-0.59949	2.8271e-07
31349298	1771.49	2682.5	-0.59866	0.00098686
31348412	797.868	1206.79	-0.59528	7.8604e-06
31349941	138.761	209.871	-0.59431	0.0010634
31350208	398.186	601.697	-0.59381	9.1206e-05
31350172	1111.44	1676.04	-0.59208	1.426e-06
31348928	562.362	847.123	-0.58989	1.4432e-06
31349985	14485.8	21774.5	-0.58795	1.0823e-05
31347221	1649.48	2479.68	-0.58761	0.00015644
31347741	480.165	721.391	-0.58593	0.0013325
Novel00009	629.11	942.889	-0.58574	5.4312e-05
