# Supplementary material for: Transcriptomic Analysis of Drug-Resistance Acinetobacter baumannii under the Stress Condition Caused by Litsea cubeba L. Essential Oil via RNA Sequencing
Source: Genes (Basel). 2021 Jun 29;12(7):1003. doi: 10.3390/genes12071003 (PMC8307839; doi:10.3390/genes12071003)
Supplement: Supplementary file 1 [file genes-12-01003-s001.zip › Supplementary Table S2 GO enrichment.xlsx]

## Sheet: biological_process
GO_accession	Description	Term_type	Over_represented_pValue	DEG_item	DEG_list	Bg_item	Bg_list	Gene_names
GO:0055114	oxidation-reduction process	biological_process	6.9637e-09	116	500	419	2831	31347803,31347752,31348157,31349168,31351028,31350504,31350307,31348613,31349947,31348993,31351205,31348277,31349225,31347822,31348314,31347475,31350769,31347231,31348812,31347636,31347190,31348777,31348770,31348165,31350360,31349930,31350677,31349780,31347537,31349029,31350789,31349973,31349439,31347814,31350502,31350488,31350642,31350010,31348796,31349841,31348132,31349905,31347271,31347538,313…
GO:0006820	anion transport	biological_process	5.3689e-05	27	500	73	2831	3.13488e+215
GO:0015711	organic anion transport	biological_process	0.00010346	23	500	60	2831	3.13505e+183
GO:0015849	organic acid transport	biological_process	0.00010346	23	500	60	2831	3.1348e+183
GO:0046942	carboxylic acid transport	biological_process	0.00010346	23	500	60	2831	3.13476e+183
GO:0098656	anion transmembrane transport	biological_process	0.00043086	12	500	25	2831	3.13499e+95
GO:1903825	organic acid transmembrane transport	biological_process	0.00043086	12	500	25	2831	3.13488e+95
GO:0006865	amino acid transport	biological_process	0.00056441	17	500	43	2831	3.13476e+135
GO:0034220	ion transmembrane transport	biological_process	0.00072687	16	500	40	2831	3.13488e+127
GO:0044710	single-organism metabolic process	biological_process	0.0010838	195	500	939	2831	31349224,31349584,31351132,31348924,31350304,31350450,31350743,31347474,31350252,31349939,31347781,31349985,31349988,31350123,31350774,Novel00007,31348444,31350707,31350694,31350362,31351182,31347657,31348363,31349878,31351033,31350563,31349490,31347749,31347831,31349210,31349356,31349936,31349546,31350551,31348704,31351321,31349932,31347819,31347794,31348813,31350503,31348317,31348129,31347823,3…
GO:0006525	arginine metabolic process	biological_process	0.0016289	6	500	9	2831	3.13494e+47
GO:0006629	lipid metabolic process	biological_process	0.0018961	47	500	180	2831	31350743,31351164,31351132,31348306,31347297,31350373,31349182,31350920,31349937,31349107,31350785,31348776,31350774,31350366,31350123,31349905,31350724,31350676,31348809,31350789,31350707,31349563,31347814,31348137,31349341,31347537,31349878,31349716,31350401,31349041,31349930,31349191,31350122,31347231,31347665,31347813,31349356,31350193,31347822,31349763,31349698,31351072,31348993,31348952,313…
GO:0006811	ion transport	biological_process	0.0022831	45	500	171	2831	31350702,31350305,31350789,31347453,31347731,31349440,31348128,31350246,31348318,31351164,31350252,31349988,31349985,31349905,31349553,31348136,31350458,31350785,31349933,31347941,31347668,31347618,31349823,31348767,31347725,31349907,31350529,31347667,31349542,31348419,31350784,31347951,31349934,31349987,31347231,31350329,31349737,31348180,31348976,31349763,31349193,31349960,31350748,31347659,313…
GO:0006631	fatty acid metabolic process	biological_process	0.0023365	22	500	69	2831	3.13478e+175
GO:0003333	amino acid transmembrane transport	biological_process	0.0032944	10	500	23	2831	3.13481e+79
GO:0044699	single-organism process	biological_process	0.0037032	271	500	1384	2831	31348317,31348129,31349907,31350732,31348004,31347817,31348900,31350908,31348813,31349932,31347819,31347422,31350551,31349210,31350508,31347831,31349934,31349737,31348363,31350563,31347755,31347657,31350707,31350362,31347994,31350694,31347781,31349985,31347941,31348444,31350774,31350461,31347919,31347474,31349939,31350743,31347632,31348924,31347803,31349947,31350492,31349698,31351072,31349225,313…
GO:0044281	small molecule metabolic process	biological_process	0.0070217	78	500	347	2831	31350732,31347823,31347660,31348129,31350527,31349661,31348813,31350656,31347819,31348704,31350551,31349546,31347214,31347813,31349356,31350530,31347821,31347831,31348695,31349541,31349490,31348137,31349746,31349726,31348809,31349563,31350774,31350366,31350123,31349985,31349988,31347577,31350304,31350920,31349937,31347439,31348993,31351028,31350568,31349168,31348157,31348277,31349615,31351072,313…
GO:0044255	cellular lipid metabolic process	biological_process	0.0077128	35	500	135	2831	31349937,31350743,31351164,31348306,31347297,31350920,31349182,31350373,31350123,31350366,31350724,31350774,31350785,31350707,31349563,31347814,31348809,31350401,31349041,31349930,31348137,31349341,31347537,31347231,31347665,31350122,31347813,31350193,31349356,31349698,31351072,31348157,31351028,31348993,31348952
GO:0032787	monocarboxylic acid metabolic process	biological_process	0.0099572	26	500	95	2831	3.13478e+207
GO:0006082	organic acid metabolic process	biological_process	0.01095	57	500	246	2831	31347577,31350123,31350366,31348395,31350774,31350785,31349214,31349937,31349182,31350373,31350920,31348306,31351164,31348942,31349930,31348165,31351160,31350401,31347435,31349746,31349437,31349904,31348137,31350638,31347814,31349563,31349439,31350789,31347821,31347813,31350769,31349356,31350551,31347475,31349490,31348812,31347831,31348695,31347231,31349541,31347218,31350122,31349435,31347660,313…
GO:0043436	oxoacid metabolic process	biological_process	0.01095	57	500	246	2831	31349168,31351028,31347660,31348157,31348129,31348993,31350732,31348358,31350656,31351072,31347819,31348277,31349615,31348813,31347821,31349356,31347813,31350769,31350551,31347475,31349490,31347831,31348812,31348695,31349541,31347231,31350122,31347218,31349435,31348942,31349930,31351160,31350401,31348165,31349746,31347435,31349437,31349904,31348137,31350638,31347814,31349563,31349439,31350789,313…
GO:0015718	monocarboxylic acid transport	biological_process	0.010994	4	500	6	2831	3.13492e+31
GO:0019752	carboxylic acid metabolic process	biological_process	0.011804	56	500	242	2831	31349214,31349937,31350920,31350373,31349182,31348306,31351164,31347577,31348395,31350123,31350366,31350785,31350774,31347814,31349563,31349439,31350789,31348942,31349930,31350401,31351160,31348165,31349746,31347435,31349437,31349904,31350638,31348137,31349490,31347831,31348812,31348695,31349541,31347231,31350122,31347218,31349435,31347821,31347813,31350769,31349356,31350551,31348358,31350656,313…
GO:0048468	cell development	biological_process	0.018147	3	500	4	2831	3.13503e+23
GO:0030154	cell differentiation	biological_process	0.020262	4	500	7	2831	3.13499e+31
GO:0071702	organic substance transport	biological_process	0.0222	41	500	174	2831	31347951,31349934,31347665,31348384,31349737,31348180,31349839,31347422,31348976,31349193,31349960,31349745,31347659,31350908,31347618,31348594,31351072,31348767,31349698,31349907,31350529,31350727,31350784,31347919,31347731,31350246,31348128,31349440,31348318,31351148,31350724,31348136,31347941,31349933,31350305,31349181,31347544,31347755,31350563,31349759,31347453
GO:0003006	developmental process involved in reproduction	biological_process	0.029093	2	500	2	2831	3134993931350690
GO:0007281	germ cell development	biological_process	0.029093	2	500	2	2831	3135069431349930
GO:0007286	spermatid development	biological_process	0.029093	2	500	2	2831	3134993931350690
GO:0022412	cellular process involved in reproduction in multicellular organism	biological_process	0.029093	2	500	2	2831	3134993931350690
GO:0048515	spermatid differentiation	biological_process	0.029093	2	500	2	2831	3135069431349930
GO:0015725	gluconate transport	biological_process	0.030869	2	500	2	2831	3135030531350780
GO:0034219	carbohydrate transmembrane transport	biological_process	0.030869	2	500	2	2831	3135078431350300
GO:0035429	gluconate transmembrane transport	biological_process	0.030869	2	500	2	2831	3135030531350780
GO:0042873	aldonate transport	biological_process	0.030869	2	500	2	2831	3135078431350300
GO:0042618	poly-hydroxybutyrate metabolic process	biological_process	0.031125	2	500	2	2831	3135072431348430
GO:0042619	poly-hydroxybutyrate biosynthetic process	biological_process	0.031125	2	500	2	2831	3135072431348430
GO:1901440	poly(hydroxyalkanoate) metabolic process	biological_process	0.031125	2	500	2	2831	3135072431348430
GO:1901441	poly(hydroxyalkanoate) biosynthetic process	biological_process	0.031125	2	500	2	2831	3135072431348430
GO:0006527	arginine catabolic process	biological_process	0.03113	2	500	2	2831	3134812931349430
GO:0009065	glutamine family amino acid catabolic process	biological_process	0.03113	2	500	2	2831	3134943731348120
GO:0006805	xenobiotic metabolic process	biological_process	0.031249	2	500	2	2831	3134782131347810
GO:0009407	toxin catabolic process	biological_process	0.031249	2	500	2	2831	3134781931347820
GO:0009410	response to xenobiotic stimulus	biological_process	0.031249	2	500	2	2831	3134781931347820
GO:0009850	auxin metabolic process	biological_process	0.031249	2	500	2	2831	3134782131347810
GO:0009852	auxin catabolic process	biological_process	0.031249	2	500	2	2831	3134782131347810
GO:0010124	phenylacetate catabolic process	biological_process	0.031249	2	500	2	2831	3134782131347810
GO:0010817	regulation of hormone levels	biological_process	0.031249	2	500	2	2831	3134782131347810
GO:0042178	xenobiotic catabolic process	biological_process	0.031249	2	500	2	2831	3134782131347810
GO:0042445	hormone metabolic process	biological_process	0.031249	2	500	2	2831	3134781931347820
GO:0042447	hormone catabolic process	biological_process	0.031249	2	500	2	2831	3134782131347810
GO:0042537	benzene-containing compound metabolic process	biological_process	0.031249	2	500	2	2831	3134782131347810
GO:0070887	cellular response to chemical stimulus	biological_process	0.031249	2	500	2	2831	3134782131347810
GO:0071466	cellular response to xenobiotic stimulus	biological_process	0.031249	2	500	2	2831	3134782131347810
GO:0090487	secondary metabolite catabolic process	biological_process	0.031249	2	500	2	2831	3134781931347820
GO:0098754	detoxification	biological_process	0.031249	2	500	2	2831	3134782131347810
GO:0006801	superoxide metabolic process	biological_process	0.032066	2	500	2	2831	3134944831348610
GO:0072593	reactive oxygen species metabolic process	biological_process	0.032066	2	500	2	2831	3134861331349440
GO:0015850	organic hydroxy compound transport	biological_process	0.032897	2	500	2	2831	3134919331349900
GO:0022904	respiratory electron transport chain	biological_process	0.038221	4	500	8	2831	3.13506e+31
GO:0008152	metabolic process	biological_process	0.041091	339	500	1823	2831	31350789,31349929,31349915,31348770,31347259,31349735,31349930,31348000,31348286,31347620,31347590,31348306,31350800,31347538,31349905,31348743,31347758,31348400,31347671,31348358,31348332,31348157,31349938,31347295,31348952,31347636,31348812,31347231,31347190,31348982,31350122,31349191,31349435,31349575,31350552,31351329,31349387,31350678,31348190,31349436,31350659,31348809,31347473,31350676,313…
GO:0006633	fatty acid biosynthetic process	biological_process	0.04669	6	500	16	2831	3.13496e+47
GO:0009064	glutamine family amino acid metabolic process	biological_process	0.056692	8	500	25	2831	3.13476e+63
GO:0008610	lipid biosynthetic process	biological_process	0.058288	22	500	90	2831	3.13499e+175
GO:0006979	response to oxidative stress	biological_process	0.061257	4	500	9	2831	3.135e+31
GO:0006644	phospholipid metabolic process	biological_process	0.066311	9	500	30	2831	3.13507e+71
GO:0008218	bioluminescence	biological_process	0.070517	3	500	6	2831	3.13481e+23
GO:0009991	response to extracellular stimulus	biological_process	0.071251	3	500	6	2831	3.1349e+23
GO:0031668	cellular response to extracellular stimulus	biological_process	0.071251	3	500	6	2831	3.1349e+23
GO:0071496	cellular response to external stimulus	biological_process	0.071251	3	500	6	2831	3.1349e+23
GO:0006810	transport	biological_process	0.081785	107	500	545	2831	31349934,31347951,31349737,31349193,31350671,31350644,31349518,31347422,31350748,31347618,31350908,31347905,31350880,31347631,31350529,31349907,31347724,31349542,31350210,31348419,31350784,31348128,31350246,31349440,31347731,31347919,31350252,31347632,31349557,31349026,31349553,31347781,31349985,31349988,31347941,31350689,31349933,31347668,31349632,31348852,31348136,31347421,31350461,31347544,313…
GO:0006050	mannosamine metabolic process	biological_process	0.082064	2	500	3	2831	3134881331348810
GO:0006051	N-acetylmannosamine metabolic process	biological_process	0.082064	2	500	3	2831	3134881231348810
GO:0003008	system process	biological_process	0.0825	2	500	3	2831	3134955331347470
GO:0007600	sensory perception	biological_process	0.0825	2	500	3	2831	3134747431349550
GO:0007606	sensory perception of chemical stimulus	biological_process	0.0825	2	500	3	2831	3134747431349550
GO:0050877	neurological system process	biological_process	0.0825	2	500	3	2831	3134747431349550
GO:0048646	anatomical structure formation involved in morphogenesis	biological_process	0.083246	2	500	3	2831	3134993931349480
GO:0008053	mitochondrial fusion	biological_process	0.083724	2	500	3	2831	3134897631347890
GO:0044801	single-organism membrane fusion	biological_process	0.083724	2	500	3	2831	3134897631347890
GO:0048284	organelle fusion	biological_process	0.083724	2	500	3	2831	3134897631347890
GO:0015988	energy coupled proton transmembrane transport, against electrochemical gradient	biological_process	0.085666	2	500	3	2831	3134998731349980
GO:0015991	ATP hydrolysis coupled proton transport	biological_process	0.085666	2	500	3	2831	3134998531349980
GO:0018958	phenol-containing compound metabolic process	biological_process	0.085885	2	500	3	2831	3134902931350970
GO:0051179	localization	biological_process	0.087367	108	500	552	2831	31347632,31350252,31347731,31347919,31349440,31348128,31350246,31350461,31348136,31347421,31349632,31348852,31347941,31349933,31350689,31347668,31349988,31349985,31347781,31349026,31349553,31349557,31347994,31350702,31350305,31347544,31349759,31347884,31347704,31347453,31348849,31347755,31349025,31350563,31347541,31349737,31347951,31349934,31350748,31350644,31349518,31347422,31350671,31349193,313…
GO:0051234	establishment of localization	biological_process	0.088911	107	500	547	2831	31350329,31347665,31348961,31349987,31347636,31348384,31347231,31350722,31349387,31347221,31349960,31348299,31349745,31347659,31348180,31349839,31348976,31349763,31349188,31349823,31348594,31351072,31348767,31349698,31347683,31347272,31350640,31350727,31349864,31350000,31347667,31347725,31351148,31351164,31349867,31348318,31350458,31350785,31349905,31350724,31349024,31350642,31347633,31349181,313…
GO:0071705	nitrogen compound transport	biological_process	0.090365	30	500	135	2831	31351148,31349737,31347731,31347951,31347665,31349934,31348128,31349440,31348384,31348318,31348136,31349960,31349745,31347941,31349933,31349839,31347422,31350724,31348180,31348594,31351072,31348767,31349698,31347618,31349181,31347544,31349759,31347453,31350529,31350563
GO:0019627	urea metabolic process	biological_process	0.090482	2	500	3	2831	3134721431347210
GO:1901605	alpha-amino acid metabolic process	biological_process	0.099931	22	500	95	2831	3.13476e+175
GO:0019318	hexose metabolic process	biological_process	0.10835	3	500	7	2831	3.13478e+23
GO:0006869	lipid transport	biological_process	0.10865	4	500	11	2831	3.13511e+31
GO:0019637	organophosphate metabolic process	biological_process	0.10888	28	500	127	2831	3.13492e+223
GO:0009085	lysine biosynthetic process	biological_process	0.11338	4	500	11	2831	3.13509e+31
GO:0009089	lysine biosynthetic process via diaminopimelate	biological_process	0.11338	4	500	11	2831	3.13507e+31
GO:0046451	diaminopimelate metabolic process	biological_process	0.11338	4	500	11	2831	3.13504e+31
GO:0022414	reproductive process	biological_process	0.11532	4	500	11	2831	3.13499e+31
GO:0016108	tetraterpenoid metabolic process	biological_process	0.11871	8	500	29	2831	3.13472e+63
GO:0016109	tetraterpenoid biosynthetic process	biological_process	0.11871	8	500	29	2831	3.13502e+63
GO:0016116	carotenoid metabolic process	biological_process	0.11871	8	500	29	2831	3.13512e+63
GO:0016117	carotenoid biosynthetic process	biological_process	0.11871	8	500	29	2831	3.1351e+63
GO:0006793	phosphorus metabolic process	biological_process	0.12017	31	500	144	2831	31349546,31350366,31350530,31350724,31349863,31349985,31351329,31349988,31351013,31351142,31351179,31349438,31349584,31349987,31347665,31349214,31349341,31349904,31348952,31348157,31351028,31349041,31348813,31349698,31350488,31350642,31351072,31348809,31350707,31347814,31350702
GO:0006796	phosphate-containing compound metabolic process	biological_process	0.12017	31	500	144	2831	31348809,31351072,31350642,31350488,31349698,31348813,31350702,31347814,31350707,31348952,31349341,31349904,31349041,31351028,31348157,31349438,31351142,31351179,31351013,31347665,31349214,31349987,31349584,31349546,31349988,31349985,31351329,31349863,31350724,31350530,31350366
GO:0015672	monovalent inorganic cation transport	biological_process	0.12074	12	500	48	2831	3.13508e+95
GO:0006813	potassium ion transport	biological_process	0.12117	9	500	34	2831	3.13472e+71
GO:0006664	glycolipid metabolic process	biological_process	0.12399	6	500	20	2831	3.13507e+47
GO:0045333	cellular respiration	biological_process	0.12905	7	500	25	2831	3.13478e+55
GO:1902578	single-organism localization	biological_process	0.13027	76	500	385	2831	31347951,31349934,31349737,31349193,31347422,31350748,31350908,31347618,31347905,31350529,31349907,31349542,31348419,31350784,31348128,31349440,31350246,31347731,31347919,31350252,31349553,31349557,31349985,31349988,31347941,31347668,31349933,31350461,31348136,31347421,31347544,31350702,31350305,31350563,31347755,31347453,31349759,31347704,31349987,31348961,31348384,31347231,31347665,31350329,313…
GO:0006650	glycerophospholipid metabolic process	biological_process	0.1338	5	500	16	2831	3.1349e+39
GO:0046488	phosphatidylinositol metabolic process	biological_process	0.1338	5	500	16	2831	3.13497e+39
GO:0042558	pteridine-containing compound metabolic process	biological_process	0.13531	5	500	16	2831	3.13484e+39
GO:0044282	small molecule catabolic process	biological_process	0.13851	5	500	16	2831	3.13478e+39
GO:0032501	multicellular organismal process	biological_process	0.13858	6	500	21	2831	3.13475e+47
GO:0072329	monocarboxylic acid catabolic process	biological_process	0.13939	2	500	4	2831	3134782131347810
GO:0010876	lipid localization	biological_process	0.14057	4	500	12	2831	3.1349e+31
GO:0007276	gamete generation	biological_process	0.14165	2	500	4	2831	3134993931350690
GO:0007283	spermatogenesis	biological_process	0.14165	2	500	4	2831	3134993931350690
GO:0044702	single organism reproductive process	biological_process	0.14165	2	500	4	2831	3135069431349930
GO:0048232	male gamete generation	biological_process	0.14165	2	500	4	2831	3135069431349930
GO:0006094	gluconeogenesis	biological_process	0.14195	2	500	4	2831	3134990431347820
GO:0019319	hexose biosynthetic process	biological_process	0.14195	2	500	4	2831	3134782331349900
GO:0046364	monosaccharide biosynthetic process	biological_process	0.14195	2	500	4	2831	3134782331349900
GO:0044765	single-organism transport	biological_process	0.14391	75	500	382	2831	31347544,31350305,31350702,31347453,31347704,31349759,31350563,31347755,31350252,31349440,31348128,31350246,31347919,31347731,31349933,31347941,31347668,31348136,31347421,31350461,31349557,31349553,31349985,31349988,31347905,31347618,31350908,31349542,31350784,31348419,31350529,31349907,31349737,31349934,31347951,31350748,31349193,31347422,31350789,31349793,31349181,31347948,31347920,31351164,313…
GO:0006505	GPI anchor metabolic process	biological_process	0.14397	4	500	12	2831	3.13477e+31
GO:0016311	dephosphorylation	biological_process	0.14584	2	500	4	2831	3134904131350700
GO:0007126	meiotic nuclear division	biological_process	0.14687	2	500	4	2831	3134753631348970
GO:0007127	meiosis I	biological_process	0.14687	2	500	4	2831	3134897631347530
GO:0051321	meiotic cell cycle	biological_process	0.14687	2	500	4	2831	3134897631347530
GO:1903046	meiotic cell cycle process	biological_process	0.14687	2	500	4	2831	3134897631347530
GO:0006354	DNA-templated transcription, elongation	biological_process	0.14705	3	500	8	2831	3.13489e+23
GO:0009893	positive regulation of metabolic process	biological_process	0.14793	4	500	12	2831	3.13496e+31
GO:0031325	positive regulation of cellular metabolic process	biological_process	0.14793	4	500	12	2831	3.13494e+31
GO:0007005	mitochondrion organization	biological_process	0.14851	2	500	4	2831	3134789831348970
GO:0006643	membrane lipid metabolic process	biological_process	0.1491	6	500	21	2831	3.13507e+47
GO:0015703	chromate transport	biological_process	0.14934	2	500	4	2831	3134766831347660
GO:0006397	mRNA processing	biological_process	0.15146	2	500	4	2831	3135090831349640
GO:0009636	response to toxic substance	biological_process	0.15271	2	500	4	2831	3134781931347820
GO:0006760	folic acid-containing compound metabolic process	biological_process	0.15288	4	500	12	2831	3.13495e+31
GO:0044707	single-multicellular organism process	biological_process	0.15311	5	500	17	2831	3.1349e+39
GO:0006721	terpenoid metabolic process	biological_process	0.16309	9	500	36	2831	3.13472e+71
GO:0016114	terpenoid biosynthetic process	biological_process	0.16309	9	500	36	2831	3.13472e+71
GO:0006097	glyoxylate cycle	biological_process	0.16356	1	500	1	2831	31350638
GO:0046487	glyoxylate metabolic process	biological_process	0.16356	1	500	1	2831	31350638
GO:0046486	glycerolipid metabolic process	biological_process	0.16376	5	500	17	2831	3.13511e+39
GO:0007289	spermatid nucleus differentiation	biological_process	0.16481	1	500	1	2831	31350694
GO:0035092	sperm chromatin condensation	biological_process	0.16481	1	500	1	2831	31350694
GO:0009267	cellular response to starvation	biological_process	0.16493	1	500	1	2831	31348738
GO:0031667	response to nutrient levels	biological_process	0.16493	1	500	1	2831	31348738
GO:0031669	cellular response to nutrient levels	biological_process	0.16493	1	500	1	2831	31348738
GO:0042594	response to starvation	biological_process	0.16493	1	500	1	2831	31348738
GO:0042440	pigment metabolic process	biological_process	0.16968	14	500	61	2831	3.13504e+111
GO:0006897	endocytosis	biological_process	0.17284	1	500	1	2831	31349904
GO:0006898	receptor-mediated endocytosis	biological_process	0.17284	1	500	1	2831	31349904
GO:0098657	import into cell	biological_process	0.17284	1	500	1	2831	31349904
GO:0015727	lactate transport	biological_process	0.17298	1	500	1	2831	31349907
GO:0046839	phospholipid dephosphorylation	biological_process	0.17316	1	500	1	2831	31349041
GO:0046856	phosphatidylinositol dephosphorylation	biological_process	0.17316	1	500	1	2831	31349041
GO:0030541	plasmid partitioning	biological_process	0.17459	1	500	1	2831	31347814
GO:0006084	acetyl-CoA metabolic process	biological_process	0.17485	1	500	1	2831	31349546
GO:0006637	acyl-CoA metabolic process	biological_process	0.17485	1	500	1	2831	31349546
GO:0035383	thioester metabolic process	biological_process	0.17485	1	500	1	2831	31349546
GO:0043044	ATP-dependent chromatin remodeling	biological_process	0.17557	1	500	1	2831	31348993
GO:0031099	regeneration	biological_process	0.17603	1	500	1	2831	31350305
GO:0040007	growth	biological_process	0.17603	1	500	1	2831	31350305
GO:0042246	tissue regeneration	biological_process	0.17603	1	500	1	2831	31350305
GO:0048589	developmental growth	biological_process	0.17603	1	500	1	2831	31350305
GO:0009186	deoxyribonucleoside diphosphate metabolic process	biological_process	0.17632	1	500	1	2831	31350488
GO:0001932	regulation of protein phosphorylation	biological_process	0.17648	1	500	1	2831	31349438
GO:0001934	positive regulation of protein phosphorylation	biological_process	0.17648	1	500	1	2831	31349438
GO:0010562	positive regulation of phosphorus metabolic process	biological_process	0.17648	1	500	1	2831	31349438
GO:0031401	positive regulation of protein modification process	biological_process	0.17648	1	500	1	2831	31349438
GO:0032270	positive regulation of cellular protein metabolic process	biological_process	0.17648	1	500	1	2831	31349438
GO:0042327	positive regulation of phosphorylation	biological_process	0.17648	1	500	1	2831	31349438
GO:0045937	positive regulation of phosphate metabolic process	biological_process	0.17648	1	500	1	2831	31349438
GO:0051247	positive regulation of protein metabolic process	biological_process	0.17648	1	500	1	2831	31349438
GO:0007291	sperm individualization	biological_process	0.17657	1	500	1	2831	31349939
GO:0007349	cellularization	biological_process	0.17657	1	500	1	2831	31349939
GO:0048856	anatomical structure development	biological_process	0.17658	6	500	22	2831	3.13499e+47
GO:0030435	sporulation resulting in formation of a cellular spore	biological_process	0.17939	1	500	1	2831	31349487
GO:0044248	cellular catabolic process	biological_process	0.17972	19	500	87	2831	3.13484e+151
GO:0009611	response to wounding	biological_process	0.18241	3	500	9	2831	3.13478e+23
GO:0016054	organic acid catabolic process	biological_process	0.18254	4	500	13	2831	3.13478e+31
GO:0046395	carboxylic acid catabolic process	biological_process	0.18254	4	500	13	2831	3.13478e+31
GO:0006582	melanin metabolic process	biological_process	0.18346	1	500	1	2831	31349029
GO:0006370	7-methylguanosine mRNA capping	biological_process	0.18414	1	500	1	2831	31349641
GO:0006099	tricarboxylic acid cycle	biological_process	0.18672	3	500	9	2831	3.13507e+23
GO:0006101	citrate metabolic process	biological_process	0.18672	3	500	9	2831	3.13508e+23
GO:0033227	dsRNA transport	biological_process	0.1871	1	500	1	2831	31348384
GO:0019748	secondary metabolic process	biological_process	0.18803	4	500	13	2831	3.13478e+31
GO:0000003	reproduction	biological_process	0.18914	4	500	13	2831	3.13475e+31
GO:0015721	bile acid and bile salt transport	biological_process	0.18998	1	500	1	2831	31349193
GO:0019076	viral release from host cell	biological_process	0.19215	1	500	1	2831	31348618
GO:0032801	receptor catabolic process	biological_process	0.19215	1	500	1	2831	31348618
GO:0035890	exit from host	biological_process	0.19215	1	500	1	2831	31348618
GO:0035891	exit from host cell	biological_process	0.19215	1	500	1	2831	31348618
GO:0044257	cellular protein catabolic process	biological_process	0.19245	3	500	9	2831	3.13508e+23
GO:0051603	proteolysis involved in cellular protein catabolic process	biological_process	0.19245	3	500	9	2831	3.13508e+23
GO:0005996	monosaccharide metabolic process	biological_process	0.1932	3	500	9	2831	3.13478e+23
GO:0022900	electron transport chain	biological_process	0.19352	4	500	13	2831	3.13506e+31
GO:0048869	cellular developmental process	biological_process	0.19424	5	500	18	2831	3.13495e+39
GO:1903509	liposaccharide metabolic process	biological_process	0.20373	6	500	23	2831	3.13507e+47
GO:0046034	ATP metabolic process	biological_process	0.20546	5	500	18	2831	3.13499e+39
GO:0006818	hydrogen transport	biological_process	0.20899	3	500	9	2831	3.135e+23
GO:0015992	proton transport	biological_process	0.20899	3	500	9	2831	3.135e+23
GO:1902600	hydrogen ion transmembrane transport	biological_process	0.20899	3	500	9	2831	3.135e+23
GO:0006006	glucose metabolic process	biological_process	0.21039	2	500	5	2831	3134782331349900
GO:0006325	chromatin organization	biological_process	0.21098	2	500	5	2831	3134899331350690
GO:0032504	multicellular organism reproduction	biological_process	0.21246	2	500	5	2831	3134993931350690
GO:0048609	multicellular organismal reproductive process	biological_process	0.21246	2	500	5	2831	3134993931350690
GO:0000280	nuclear division	biological_process	0.21667	2	500	5	2831	3134897631347530
GO:0048285	organelle fission	biological_process	0.21667	2	500	5	2831	3134897631347530
GO:0001539	cilium or flagellum-dependent cell motility	biological_process	0.21732	2	500	5	2831	3135090831351160
GO:0097588	archaeal or bacterial-type flagellum-dependent cell motility	biological_process	0.21732	2	500	5	2831	3135116631350900
GO:0008616	queuosine biosynthetic process	biological_process	0.21791	2	500	5	2831	3135030431348700
GO:0046116	queuosine metabolic process	biological_process	0.21791	2	500	5	2831	3135030431348700
GO:0006771	riboflavin metabolic process	biological_process	0.21843	2	500	5	2831	3134972631350560
GO:0009231	riboflavin biosynthetic process	biological_process	0.21843	2	500	5	2831	3135056831349720
GO:0042726	flavin-containing compound metabolic process	biological_process	0.21843	2	500	5	2831	3135056831349720
GO:0042727	flavin-containing compound biosynthetic process	biological_process	0.21843	2	500	5	2831	3135056831349720
GO:0019684	photosynthesis, light reaction	biological_process	0.2203	2	500	5	2831	3135037531350120
GO:0051259	protein oligomerization	biological_process	0.22157	2	500	5	2831	3135067131348970
GO:0015698	inorganic anion transport	biological_process	0.22214	4	500	14	2831	3.13477e+31
GO:0006366	transcription from RNA polymerase II promoter	biological_process	0.22229	4	500	14	2831	3.13494e+31
GO:0061025	membrane fusion	biological_process	0.22301	2	500	5	2831	3134897631347890
GO:0070647	protein modification by small protein conjugation or removal	biological_process	0.22308	2	500	5	2831	3134840031349180
GO:0006403	RNA localization	biological_process	0.22508	2	500	5	2831	3134838431348590
GO:0050657	nucleic acid transport	biological_process	0.22508	2	500	5	2831	3134838431348590
GO:0050658	RNA transport	biological_process	0.22508	2	500	5	2831	3134859431348380
GO:0051236	establishment of RNA localization	biological_process	0.22508	2	500	5	2831	3134838431348590
GO:0006553	lysine metabolic process	biological_process	0.22533	4	500	14	2831	3.13504e+31
GO:0006928	movement of cell or subcellular component	biological_process	0.2282	4	500	14	2831	3.135e+31
GO:0009056	catabolic process	biological_process	0.22853	24	500	117	2831	3.13475e+191
GO:0015980	energy derivation by oxidation of organic compounds	biological_process	0.23108	7	500	29	2831	3.13507e+55
GO:0072350	tricarboxylic acid metabolic process	biological_process	0.23368	3	500	10	2831	3.13507e+23
GO:0009060	aerobic respiration	biological_process	0.23396	3	500	10	2831	3.13507e+23
GO:0006091	generation of precursor metabolites and energy	biological_process	0.23559	10	500	44	2831	3.13501e+79
GO:0009126	purine nucleoside monophosphate metabolic process	biological_process	0.24502	6	500	24	2831	3.13506e+47
GO:0009161	ribonucleoside monophosphate metabolic process	biological_process	0.24502	6	500	24	2831	3.1351e+47
GO:0009167	purine ribonucleoside monophosphate metabolic process	biological_process	0.24502	6	500	24	2831	3.135e+47
GO:0008643	carbohydrate transport	biological_process	0.2532	5	500	20	2831	3.13508e+39
GO:0006040	amino sugar metabolic process	biological_process	0.25355	3	500	10	2831	3.13488e+23
GO:0006914	autophagy	biological_process	0.25649	4	500	15	2831	3.13507e+31
GO:0071941	nitrogen cycle metabolic process	biological_process	0.26203	3	500	10	2831	3.13472e+23
GO:0008654	phospholipid biosynthetic process	biological_process	0.26462	4	500	15	2831	3.13493e+31
GO:0032502	developmental process	biological_process	0.26485	7	500	30	2831	3.13499e+55
GO:0044767	single-organism developmental process	biological_process	0.26611	6	500	25	2831	3.13495e+47
GO:0044712	single-organism catabolic process	biological_process	0.26786	10	500	46	2831	3.13472e+79
GO:0009123	nucleoside monophosphate metabolic process	biological_process	0.27751	6	500	25	2831	3.135e+47
GO:0009141	nucleoside triphosphate metabolic process	biological_process	0.28008	6	500	25	2831	3.135e+47
GO:0009896	positive regulation of catabolic process	biological_process	0.2838	2	500	6	2831	3134742231350670
GO:0010506	regulation of autophagy	biological_process	0.2838	2	500	6	2831	3134742231350670
GO:0010508	positive regulation of autophagy	biological_process	0.2838	2	500	6	2831	3134742231350670
GO:0031331	positive regulation of cellular catabolic process	biological_process	0.2838	2	500	6	2831	3134742231350670
GO:0019953	sexual reproduction	biological_process	0.28387	2	500	6	2831	3135069431349930
GO:0044703	multi-organism reproductive process	biological_process	0.28387	2	500	6	2831	3135069431349930
GO:0006468	protein phosphorylation	biological_process	0.28797	2	500	6	2831	3134958431349430
GO:0007275	multicellular organismal development	biological_process	0.28901	2	500	6	2831	3135032931349930
GO:0007018	microtubule-based movement	biological_process	0.29043	2	500	6	2831	3134948731350030
GO:0006913	nucleocytoplasmic transport	biological_process	0.29187	2	500	6	2831	3134859431347420
GO:0051169	nuclear transport	biological_process	0.29187	2	500	6	2831	3134742231348590
GO:0010604	positive regulation of macromolecule metabolic process	biological_process	0.29312	2	500	6	2831	3134943831349570
GO:0051173	positive regulation of nitrogen compound metabolic process	biological_process	0.29312	2	500	6	2831	3134957531349430
GO:0046148	pigment biosynthetic process	biological_process	0.29389	11	500	52	2831	3.13472e+87
GO:0006520	cellular amino acid metabolic process	biological_process	0.29461	29	500	149	2831	31350366,31348395,31347577,31350551,31347831,31348695,31348812,31349937,31349541,31349490,31349214,31349435,31350920,31349168,31351160,31348165,31347660,31349746,31348129,31347435,31348942,31349437,31349439,31350789,31348358,31348277,31349615,31348813,31350656
GO:0009404	toxin metabolic process	biological_process	0.29604	2	500	6	2831	3134781931347820
GO:0006072	glycerol-3-phosphate metabolic process	biological_process	0.29765	4	500	16	2831	3.13478e+31
GO:0046168	glycerol-3-phosphate catabolic process	biological_process	0.29765	4	500	16	2831	3.13478e+31
GO:0052646	alditol phosphate metabolic process	biological_process	0.29765	4	500	16	2831	3.1351e+31
GO:0043648	dicarboxylic acid metabolic process	biological_process	0.2989	5	500	21	2831	3.13495e+39
GO:0048522	positive regulation of cellular process	biological_process	0.30596	4	500	16	2831	3.13496e+31
GO:0006720	isoprenoid metabolic process	biological_process	0.30726	9	500	42	2831	3.1351e+71
GO:0008299	isoprenoid biosynthetic process	biological_process	0.30726	9	500	42	2831	3.13494e+71
GO:0098655	cation transmembrane transport	biological_process	0.31159	3	500	11	2831	3.135e+23
GO:0098660	inorganic ion transmembrane transport	biological_process	0.31159	3	500	11	2831	3.135e+23
GO:0098662	inorganic cation transmembrane transport	biological_process	0.31159	3	500	11	2831	3.135e+23
GO:0009396	folic acid-containing compound biosynthetic process	biological_process	0.31195	3	500	11	2831	3.13483e+23
GO:0042559	pteridine-containing compound biosynthetic process	biological_process	0.31195	3	500	11	2831	3.13483e+23
GO:0030001	metal ion transport	biological_process	0.31935	13	500	64	2831	3.13499e+103
GO:0018342	protein prenylation	biological_process	0.31953	1	500	2	2831	31351030
GO:0097354	prenylation	biological_process	0.31953	1	500	2	2831	31351030
GO:0006997	nucleus organization	biological_process	0.32075	1	500	2	2831	31350694
GO:0006836	neurotransmitter transport	biological_process	0.32078	1	500	2	2831	31349793
GO:0001765	membrane raft assembly	biological_process	0.3217	1	500	2	2831	31347632
GO:0007009	plasma membrane organization	biological_process	0.3217	1	500	2	2831	31347632
GO:0031579	membrane raft organization	biological_process	0.3217	1	500	2	2831	31347632
GO:0044854	plasma membrane raft assembly	biological_process	0.3217	1	500	2	2831	31347632
GO:0044857	plasma membrane raft organization	biological_process	0.3217	1	500	2	2831	31347632
GO:0070836	caveola assembly	biological_process	0.3217	1	500	2	2831	31347632
GO:0006368	transcription elongation from RNA polymerase II promoter	biological_process	0.32179	1	500	2	2831	31348594
GO:1901135	carbohydrate derivative metabolic process	biological_process	0.32194	24	500	123	2831	3.13503e+191
GO:0031399	regulation of protein modification process	biological_process	0.32204	1	500	2	2831	31349438
GO:0007399	nervous system development	biological_process	0.32211	1	500	2	2831	31350329
GO:0022008	neurogenesis	biological_process	0.32211	1	500	2	2831	31350329
GO:0030182	neuron differentiation	biological_process	0.32211	1	500	2	2831	31350329
GO:0031175	neuron projection development	biological_process	0.32211	1	500	2	2831	31350329
GO:0048666	neuron development	biological_process	0.32211	1	500	2	2831	31350329
GO:0048699	generation of neurons	biological_process	0.32211	1	500	2	2831	31350329
GO:0006338	chromatin remodeling	biological_process	0.32271	1	500	2	2831	31348993
GO:0016568	chromatin modification	biological_process	0.32271	1	500	2	2831	31348993
GO:0050909	sensory perception of taste	biological_process	0.32317	1	500	2	2831	31349553
GO:0070206	protein trimerization	biological_process	0.32361	1	500	2	2831	31350671
GO:0006480	N-terminal protein amino acid methylation	biological_process	0.32421	1	500	2	2831	31348444
GO:0031365	N-terminal protein amino acid modification	biological_process	0.32421	1	500	2	2831	31348444
GO:1901575	organic substance catabolic process	biological_process	0.32429	18	500	91	2831	3.13478e+143
GO:0019220	regulation of phosphate metabolic process	biological_process	0.32524	1	500	2	2831	31349438
GO:0042325	regulation of phosphorylation	biological_process	0.32524	1	500	2	2831	31349438
GO:0051174	regulation of phosphorus metabolic process	biological_process	0.32524	1	500	2	2831	31349438
GO:0009712	catechol-containing compound metabolic process	biological_process	0.32606	1	500	2	2831	31350973
GO:0006000	fructose metabolic process	biological_process	0.32647	1	500	2	2831	31347439
GO:0016579	protein deubiquitination	biological_process	0.32696	1	500	2	2831	31349181
GO:0070646	protein modification by small protein removal	biological_process	0.32696	1	500	2	2831	31349181
GO:0042262	DNA protection	biological_process	0.32837	1	500	2	2831	31348976
GO:0006406	mRNA export from nucleus	biological_process	0.33042	1	500	2	2831	31348594
GO:0006611	protein export from nucleus	biological_process	0.33042	1	500	2	2831	31348594
GO:0031503	protein complex localization	biological_process	0.33042	1	500	2	2831	31348594
GO:0071166	ribonucleoprotein complex localization	biological_process	0.33042	1	500	2	2831	31348594
GO:0071426	ribonucleoprotein complex export from nucleus	biological_process	0.33042	1	500	2	2831	31348594
GO:0071427	mRNA-containing ribonucleoprotein complex export from nucleus	biological_process	0.33042	1	500	2	2831	31348594
GO:0007034	vacuolar transport	biological_process	0.33141	1	500	2	2831	31350702
GO:0016567	protein ubiquitination	biological_process	0.33267	1	500	2	2831	31348400
GO:0043112	receptor metabolic process	biological_process	0.33355	1	500	2	2831	31348618
GO:0044267	cellular protein metabolic process	biological_process	0.33455	38	500	198	2831	31349438,Novel00009,31351142,31350104,31351030,Novel00021,31349298,31347749,31349387,31350573,31349839,31348594,31349884,31350114,31348992,31348400,31350784,31349018,31349357,31351179,31348391,31351148,31348128,31349584,31347758,31350785,31348743,31348444,31349207,31349863,31347812,31350205,31347674,31349181,31349161,31347818,31348942,31347657
GO:0043419	urea catabolic process	biological_process	0.3398	1	500	2	2831	31347214
GO:0032784	regulation of DNA-templated transcription, elongation	biological_process	0.34715	2	500	7	2831	3134894231348280
GO:0019439	aromatic compound catabolic process	biological_process	0.34832	8	500	38	2831	3.13513e+63
GO:0048518	positive regulation of biological process	biological_process	0.34958	4	500	17	2831	3.13496e+31
GO:0017004	cytochrome complex assembly	biological_process	0.35183	2	500	7	2831	3135053731349780
GO:1901615	organic hydroxy compound metabolic process	biological_process	0.35252	3	500	12	2831	3.1351e+23
GO:0030163	protein catabolic process	biological_process	0.35295	3	500	12	2831	3.13478e+23
GO:0006081	cellular aldehyde metabolic process	biological_process	0.35454	2	500	7	2831	3134881331350630
GO:0009894	regulation of catabolic process	biological_process	0.35478	2	500	7	2831	3134742231350670
GO:0031329	regulation of cellular catabolic process	biological_process	0.35478	2	500	7	2831	3134742231350670
GO:0009144	purine nucleoside triphosphate metabolic process	biological_process	0.35537	5	500	22	2831	3.135e+39
GO:0009199	ribonucleoside triphosphate metabolic process	biological_process	0.35537	5	500	22	2831	3.135e+39
GO:0009205	purine ribonucleoside triphosphate metabolic process	biological_process	0.35537	5	500	22	2831	3.135e+39
GO:0015994	chlorophyll metabolic process	biological_process	0.35947	2	500	7	2831	3135107231349710
GO:0015996	chlorophyll catabolic process	biological_process	0.35947	2	500	7	2831	3134971631351070
GO:0046149	pigment catabolic process	biological_process	0.35947	2	500	7	2831	3134971631351070
GO:0072330	monocarboxylic acid biosynthetic process	biological_process	0.36147	7	500	33	2831	3.13504e+55
GO:1901606	alpha-amino acid catabolic process	biological_process	0.36209	2	500	7	2831	3134812931349430
GO:0044283	small molecule biosynthetic process	biological_process	0.3664	27	500	143	2831	3.13499e+215
GO:0016053	organic acid biosynthetic process	biological_process	0.36731	20	500	104	2831	3.13508e+159
GO:0046394	carboxylic acid biosynthetic process	biological_process	0.36731	20	500	104	2831	3.13495e+159
GO:0016071	mRNA metabolic process	biological_process	0.369	2	500	7	2831	3134964131350900
GO:0015931	nucleobase-containing compound transport	biological_process	0.37233	2	500	7	2831	3134838431348590
GO:0046434	organophosphate catabolic process	biological_process	0.37614	6	500	29	2831	3.13499e+47
GO:0055085	transmembrane transport	biological_process	0.3788	33	500	176	2831	31349024,31349557,31349988,31349985,31349933,31350461,31347421,31348136,31349440,31348128,31348318,31347919,31347920,31347704,31349181,31350305,31348976,31349193,31349763,31347422,31349745,31347221,31348299,31348961,31349987,31349934,31349737,31350784,31347272,31350908,31347618,31347905,31348767
GO:0006575	cellular modified amino acid metabolic process	biological_process	0.38367	5	500	23	2831	3.13483e+39
GO:0009067	aspartate family amino acid biosynthetic process	biological_process	0.38646	4	500	18	2831	3.13478e+31
GO:0016192	vesicle-mediated transport	biological_process	0.38857	3	500	13	2831	3.13499e+23
GO:0009072	aromatic amino acid family metabolic process	biological_process	0.39386	7	500	34	2831	3.13497e+55
GO:0042060	wound healing	biological_process	0.39539	2	500	8	2831	3135030531348970
GO:0006950	response to stress	biological_process	0.39604	24	500	128	2831	3.13477e+191
GO:0009311	oligosaccharide metabolic process	biological_process	0.39695	4	500	18	2831	3.13484e+31
GO:0009312	oligosaccharide biosynthetic process	biological_process	0.39695	4	500	18	2831	3.1349e+31
GO:0017038	protein import	biological_process	0.39848	2	500	8	2831	3134742231350560
GO:0009119	ribonucleoside metabolic process	biological_process	0.39988	7	500	34	2831	3.13487e+55
GO:0045454	cell redox homeostasis	biological_process	0.4009	4	500	18	2831	3.13511e+31
GO:0006457	protein folding	biological_process	0.40795	4	500	18	2831	3.13498e+31
GO:0006511	ubiquitin-dependent protein catabolic process	biological_process	0.41254	2	500	8	2831	3134775831350780
GO:0019941	modification-dependent protein catabolic process	biological_process	0.41254	2	500	8	2831	3134775831350780
GO:0043632	modification-dependent macromolecule catabolic process	biological_process	0.41254	2	500	8	2831	3135078431347750
GO:0006777	Mo-molybdopterin cofactor biosynthetic process	biological_process	0.41349	3	500	13	2831	3.13512e+23
GO:0019720	Mo-molybdopterin cofactor metabolic process	biological_process	0.41349	3	500	13	2831	3.13512e+23
GO:0008283	cell proliferation	biological_process	0.41486	1	500	3	2831	31349438
GO:0008284	positive regulation of cell proliferation	biological_process	0.41486	1	500	3	2831	31349438
GO:0042127	regulation of cell proliferation	biological_process	0.41486	1	500	3	2831	31349438
GO:0009245	lipid A biosynthetic process	biological_process	0.4269	2	500	8	2831	3134880931350700
GO:0046493	lipid A metabolic process	biological_process	0.4269	2	500	8	2831	3135070731348800
GO:1901269	lipooligosaccharide metabolic process	biological_process	0.4269	2	500	8	2831	3134880931350700
GO:1901271	lipooligosaccharide biosynthetic process	biological_process	0.4269	2	500	8	2831	3134880931350700
GO:0009132	nucleoside diphosphate metabolic process	biological_process	0.42748	2	500	8	2831	3134990431350480
GO:0006787	porphyrin-containing compound catabolic process	biological_process	0.42858	2	500	8	2831	3134971631351070
GO:0033015	tetrapyrrole catabolic process	biological_process	0.42858	2	500	8	2831	3135107231349710
GO:1901361	organic cyclic compound catabolic process	biological_process	0.42859	6	500	30	2831	3.13478e+47
GO:0019725	cellular homeostasis	biological_process	0.42865	5	500	24	2831	3.13511e+39
GO:0009150	purine ribonucleotide metabolic process	biological_process	0.42899	7	500	35	2831	3.1351e+55
GO:0009259	ribonucleotide metabolic process	biological_process	0.42899	7	500	35	2831	3.135e+55
GO:0048870	cell motility	biological_process	0.43058	2	500	8	2831	3135090831351160
GO:0051674	localization of cell	biological_process	0.43058	2	500	8	2831	3135116631350900
GO:0006432	phenylalanyl-tRNA aminoacylation	biological_process	0.43366	1	500	3	2831	31348942
GO:0016999	antibiotic metabolic process	biological_process	0.43472	3	500	14	2831	3.13507e+23
GO:0006400	tRNA modification	biological_process	0.43574	8	500	41	2831	3.13503e+63
GO:0048193	Golgi vesicle transport	biological_process	0.43635	2	500	8	2831	3134983931347940
GO:0009847	spore germination	biological_process	0.4392	1	500	3	2831	31349933
GO:0006817	phosphate ion transport	biological_process	0.44036	1	500	3	2831	31347725
GO:0009432	SOS response	biological_process	0.44135	1	500	3	2831	31351142
GO:0010498	proteasomal protein catabolic process	biological_process	0.44141	1	500	3	2831	31350784
GO:0043161	proteasome-mediated ubiquitin-dependent protein catabolic process	biological_process	0.44141	1	500	3	2831	31350784
GO:0006047	UDP-N-acetylglucosamine metabolic process	biological_process	0.44161	1	500	3	2831	31348809
GO:0009225	nucleotide-sugar metabolic process	biological_process	0.44161	1	500	3	2831	31348809
GO:0007129	synapsis	biological_process	0.44184	1	500	3	2831	31347536
GO:0007130	synaptonemal complex assembly	biological_process	0.44184	1	500	3	2831	31347536
GO:0045132	meiotic chromosome segregation	biological_process	0.44184	1	500	3	2831	31347536
GO:0045143	homologous chromosome segregation	biological_process	0.44184	1	500	3	2831	31347536
GO:0070192	chromosome organization involved in meiosis	biological_process	0.44184	1	500	3	2831	31347536
GO:0070193	synaptonemal complex organization	biological_process	0.44184	1	500	3	2831	31347536
GO:0006606	protein import into nucleus	biological_process	0.44267	1	500	3	2831	31347422
GO:0034504	protein localization to nucleus	biological_process	0.44267	1	500	3	2831	31347422
GO:0044744	protein targeting to nucleus	biological_process	0.44267	1	500	3	2831	31347422
GO:0051170	nuclear import	biological_process	0.44267	1	500	3	2831	31347422
GO:1902593	single-organism nuclear import	biological_process	0.44267	1	500	3	2831	31347422
GO:0043933	macromolecular complex subunit organization	biological_process	0.44271	7	500	36	2831	3.1349e+55
GO:0009200	deoxyribonucleoside triphosphate metabolic process	biological_process	0.44339	1	500	3	2831	31350530
GO:0009211	pyrimidine deoxyribonucleoside triphosphate metabolic process	biological_process	0.44339	1	500	3	2831	31350530
GO:0046080	dUTP metabolic process	biological_process	0.44339	1	500	3	2831	31350530
GO:0006568	tryptophan metabolic process	biological_process	0.44363	1	500	3	2831	31349214
GO:0006586	indolalkylamine metabolic process	biological_process	0.44363	1	500	3	2831	31349214
GO:0042430	indole-containing compound metabolic process	biological_process	0.44363	1	500	3	2831	31349214
GO:0007131	reciprocal meiotic recombination	biological_process	0.44379	1	500	3	2831	31348976
GO:0035825	reciprocal DNA recombination	biological_process	0.44379	1	500	3	2831	31348976
GO:0051205	protein insertion into membrane	biological_process	0.4443	1	500	3	2831	31349042
GO:0044091	membrane biogenesis	biological_process	0.44474	1	500	3	2831	31347632
GO:0071709	membrane assembly	biological_process	0.44474	1	500	3	2831	31347632
GO:0006479	protein methylation	biological_process	0.44526	1	500	3	2831	31348444
GO:0008213	protein alkylation	biological_process	0.44526	1	500	3	2831	31348444
GO:0055086	nucleobase-containing small molecule metabolic process	biological_process	0.44535	16	500	86	2831	3.13505e+127
GO:0050790	regulation of catalytic activity	biological_process	0.4473	1	500	3	2831	31347619
GO:0065009	regulation of molecular function	biological_process	0.4473	1	500	3	2831	31347619
GO:0010109	regulation of photosynthesis	biological_process	0.4479	1	500	3	2831	31350375
GO:0042548	regulation of photosynthesis, light reaction	biological_process	0.4479	1	500	3	2831	31350375
GO:0042549	photosystem II stabilization	biological_process	0.4479	1	500	3	2831	31350375
GO:0043467	regulation of generation of precursor metabolites and energy	biological_process	0.4479	1	500	3	2831	31350375
GO:0009307	DNA restriction-modification system	biological_process	0.44812	1	500	3	2831	31348176
GO:0044355	clearance of foreign intracellular DNA	biological_process	0.44812	1	500	3	2831	31348176
GO:0006405	RNA export from nucleus	biological_process	0.44874	1	500	3	2831	31348594
GO:0051168	nuclear export	biological_process	0.44874	1	500	3	2831	31348594
GO:0032268	regulation of cellular protein metabolic process	biological_process	0.44935	1	500	3	2831	31349438
GO:0051246	regulation of protein metabolic process	biological_process	0.44935	1	500	3	2831	31349438
GO:0032446	protein modification by small protein conjugation	biological_process	0.45073	1	500	3	2831	31348400
GO:0051028	mRNA transport	biological_process	0.45104	1	500	3	2831	31348594
GO:0006414	translational elongation	biological_process	0.45159	1	500	3	2831	31348594
GO:0046999	regulation of conjugation	biological_process	0.45271	1	500	3	2831	Novel00002
GO:0008033	tRNA processing	biological_process	0.45312	18	500	98	2831	3.13503e+143
GO:0034404	nucleobase-containing small molecule biosynthetic process	biological_process	0.45706	4	500	20	2831	3.13499e+31
GO:0019693	ribose phosphate metabolic process	biological_process	0.46048	7	500	36	2831	3.1351e+55
GO:0044265	cellular macromolecule catabolic process	biological_process	0.46154	3	500	14	2831	3.13508e+23
GO:0016051	carbohydrate biosynthetic process	biological_process	0.47454	6	500	31	2831	3.13484e+47
GO:0033036	macromolecule localization	biological_process	0.48213	17	500	94	2831	3.13475e+135
GO:0006812	cation transport	biological_process	0.48401	16	500	88	2831	3.13472e+127
GO:0009116	nucleoside metabolic process	biological_process	0.48639	9	500	48	2831	3.135e+71
GO:1901657	glycosyl compound metabolic process	biological_process	0.48639	9	500	48	2831	3.13506e+71
GO:0051641	cellular localization	biological_process	0.4869	14	500	77	2831	3.13507e+111
GO:0006357	regulation of transcription from RNA polymerase II promoter	biological_process	0.48863	2	500	9	2831	3135102831349040
GO:0006163	purine nucleotide metabolic process	biological_process	0.49056	7	500	37	2831	3.135e+55
GO:0009247	glycolipid biosynthetic process	biological_process	0.49201	2	500	9	2831	3134880931350700
GO:0046467	membrane lipid biosynthetic process	biological_process	0.49201	2	500	9	2831	3135070731348800
GO:0006778	porphyrin-containing compound metabolic process	biological_process	0.49266	8	500	43	2831	3.13497e+63
GO:0034613	cellular protein localization	biological_process	0.49311	10	500	55	2831	3.1349e+79
GO:0070727	cellular macromolecule localization	biological_process	0.49311	10	500	55	2831	3.13498e+79
GO:0006464	cellular protein modification process	biological_process	0.4939	10	500	54	2831	3.1351e+79
GO:0036211	protein modification process	biological_process	0.4939	10	500	54	2831	3.13492e+79
GO:0009452	7-methylguanosine RNA capping	biological_process	0.49414	2	500	9	2831	3134964131347590
GO:0036260	RNA capping	biological_process	0.49414	2	500	9	2831	3134964131347590
GO:0009063	cellular amino acid catabolic process	biological_process	0.49444	2	500	9	2831	3134812931349430
GO:0019354	siroheme biosynthetic process	biological_process	0.50076	6	500	32	2831	3.13512e+47
GO:0046156	siroheme metabolic process	biological_process	0.50076	6	500	32	2831	3.13512e+47
GO:0046907	intracellular transport	biological_process	0.50572	11	500	61	2831	3.13479e+87
GO:0009653	anatomical structure morphogenesis	biological_process	0.50932	3	500	15	2831	3.13499e+23
GO:0007155	cell adhesion	biological_process	0.51023	3	500	15	2831	3.13482e+23
GO:0022610	biological adhesion	biological_process	0.51023	3	500	15	2831	3.135e+23
GO:0006749	glutathione metabolic process	biological_process	0.51525	1	500	4	2831	31347420
GO:0006753	nucleoside phosphate metabolic process	biological_process	0.51917	12	500	67	2831	3.135e+95
GO:0043603	cellular amide metabolic process	biological_process	0.52879	26	500	145	2831	31350104,Novel00009,31349357,31349541,31348128,31349298,Novel00021,31349546,31347214,31348743,31350785,31349387,31347812,31350573,31347420,31348992,31348277,31350205,31348594,31350789,31347210,31348358,31347674,31349018,31347657,31348942
GO:1901607	alpha-amino acid biosynthetic process	biological_process	0.5289	13	500	73	2831	3.13504e+103
GO:0044802	single-organism membrane organization	biological_process	0.53073	5	500	27	2831	3.13479e+39
GO:0042157	lipoprotein metabolic process	biological_process	0.53168	2	500	10	2831	3134897631351140
GO:0008272	sulfate transport	biological_process	0.53224	1	500	4	2831	31349542
GO:0072348	sulfur compound transport	biological_process	0.53224	1	500	4	2831	31349542
GO:0006783	heme biosynthetic process	biological_process	0.53329	6	500	33	2831	3.13494e+47
GO:0009401	phosphoenolpyruvate-dependent sugar phosphotransferase system	biological_process	0.53405	3	500	16	2831	3.13509e+23
GO:0006415	translational termination	biological_process	0.53465	1	500	4	2831	31349387
GO:0043624	cellular protein complex disassembly	biological_process	0.53465	1	500	4	2831	31349387
GO:0006367	transcription initiation from RNA polymerase II promoter	biological_process	0.53911	1	500	4	2831	31349387
GO:0071973	bacterial-type flagellum-dependent cell motility	biological_process	0.53971	1	500	4	2831	31350908
GO:0043623	cellular protein complex assembly	biological_process	0.53997	3	500	16	2831	3.13505e+23
GO:0009888	tissue development	biological_process	0.54013	1	500	4	2831	31350305
GO:0043934	sporulation	biological_process	0.54021	1	500	4	2831	31349487
GO:0048731	system development	biological_process	0.54066	1	500	4	2831	31350329
GO:0030030	cell projection organization	biological_process	0.54092	1	500	4	2831	31350329
GO:0009219	pyrimidine deoxyribonucleotide metabolic process	biological_process	0.54189	1	500	4	2831	31350530
GO:0009394	2'-deoxyribonucleotide metabolic process	biological_process	0.54189	1	500	4	2831	31350530
GO:0019692	deoxyribose phosphate metabolic process	biological_process	0.54189	1	500	4	2831	31350530
GO:0042822	pyridoxal phosphate metabolic process	biological_process	0.54192	1	500	4	2831	31348813
GO:0042823	pyridoxal phosphate biosynthetic process	biological_process	0.54192	1	500	4	2831	31348813
GO:0046184	aldehyde biosynthetic process	biological_process	0.54192	1	500	4	2831	31348813
GO:0051649	establishment of localization in cell	biological_process	0.54433	13	500	74	2831	3.13479e+103
GO:0009147	pyrimidine nucleoside triphosphate metabolic process	biological_process	0.54567	1	500	4	2831	31350530
GO:0006276	plasmid maintenance	biological_process	0.55083	1	500	4	2831	31347814
GO:0001522	pseudouridine synthesis	biological_process	0.55168	2	500	10	2831	3134946231348330
GO:0051187	cofactor catabolic process	biological_process	0.55209	2	500	10	2831	3135107231349710
GO:0006119	oxidative phosphorylation	biological_process	0.55311	1	500	4	2831	31350642
GO:0042773	ATP synthesis coupled electron transport	biological_process	0.55311	1	500	4	2831	31350642
GO:0043605	cellular amide catabolic process	biological_process	0.55519	1	500	4	2831	31347214
GO:0032324	molybdopterin cofactor biosynthetic process	biological_process	0.56095	3	500	16	2831	3.13511e+23
GO:0043545	molybdopterin cofactor metabolic process	biological_process	0.56095	3	500	16	2831	3.13511e+23
GO:0051189	prosthetic group metabolic process	biological_process	0.56095	3	500	16	2831	3.13499e+23
GO:1901565	organonitrogen compound catabolic process	biological_process	0.56125	8	500	45	2831	3.13484e+63
GO:0006886	intracellular protein transport	biological_process	0.56174	9	500	52	2831	3.13498e+71
GO:1901564	organonitrogen compound metabolic process	biological_process	0.562	98	500	559	2831	31351148,31351013,31351164,31349214,31348743,31347758,31350785,31348395,31349863,31349929,31350642,31349439,31349181,31350789,31347674,31348000,31349437,31349161,31347920,31349904,31351160,31348165,31347435,31349716,31348942,31350104,31349435,31351030,31351142,Novel00009,31349987,31348812,31347231,31349387,31350700,31348976,31347195,31349839,31350573,31348277,31349615,31348594,31351072,31347210,3…
GO:0042168	heme metabolic process	biological_process	0.56538	6	500	34	2831	3.13512e+47
GO:0008652	cellular amino acid biosynthetic process	biological_process	0.57182	13	500	75	2831	3.13504e+103
GO:0006732	coenzyme metabolic process	biological_process	0.57405	11	500	63	2831	3.13495e+87
GO:1902582	single-organism intracellular transport	biological_process	0.57688	6	500	34	2831	3.13486e+47
GO:0072521	purine-containing compound metabolic process	biological_process	0.5808	7	500	40	2831	3.1351e+55
GO:0017144	drug metabolic process	biological_process	0.58668	12	500	70	2831	3.135e+95
GO:0006461	protein complex assembly	biological_process	0.58878	4	500	23	2831	3.1349e+31
GO:0070271	protein complex biogenesis	biological_process	0.58878	4	500	23	2831	3.13507e+31
GO:0009066	aspartate family amino acid metabolic process	biological_process	0.59155	4	500	23	2831	3.13478e+31
GO:0001775	cell activation	biological_process	0.59513	1	500	5	2831	31348976
GO:0030168	platelet activation	biological_process	0.59513	1	500	5	2831	31348976
GO:0006779	porphyrin-containing compound biosynthetic process	biological_process	0.59545	6	500	35	2831	3.13494e+47
GO:0040011	locomotion	biological_process	0.59601	3	500	17	2831	3.13486e+23
GO:0044723	single-organism carbohydrate metabolic process	biological_process	0.5964	8	500	47	2831	3.13499e+63
GO:0000103	sulfate assimilation	biological_process	0.59861	2	500	11	2831	3135030631347540
GO:0007017	microtubule-based process	biological_process	0.60237	3	500	17	2831	3.13507e+23
GO:0042278	purine nucleoside metabolic process	biological_process	0.60561	5	500	29	2831	3.13499e+39
GO:0046128	purine ribonucleoside metabolic process	biological_process	0.60561	5	500	29	2831	3.13499e+39
GO:0009163	nucleoside biosynthetic process	biological_process	0.60661	4	500	23	2831	3.13499e+31
GO:0042455	ribonucleoside biosynthetic process	biological_process	0.60661	4	500	23	2831	3.13499e+31
GO:1901659	glycosyl compound biosynthetic process	biological_process	0.60661	4	500	23	2831	3.13503e+31
GO:0033865	nucleoside bisphosphate metabolic process	biological_process	0.60948	1	500	5	2831	31349546
GO:0033875	ribonucleoside bisphosphate metabolic process	biological_process	0.60948	1	500	5	2831	31349546
GO:0034032	purine nucleoside bisphosphate metabolic process	biological_process	0.60948	1	500	5	2831	31349546
GO:0010256	endomembrane system organization	biological_process	0.6158	1	500	5	2831	31347632
GO:0006213	pyrimidine nucleoside metabolic process	biological_process	0.62064	1	500	5	2831	31349661
GO:1902589	single-organism organelle organization	biological_process	0.6227	5	500	30	2831	3.13479e+39
GO:0009262	deoxyribonucleotide metabolic process	biological_process	0.6238	1	500	5	2831	31350530
GO:0006188	IMP biosynthetic process	biological_process	0.62382	1	500	5	2831	31351013
GO:0046040	IMP metabolic process	biological_process	0.62382	1	500	5	2831	31351013
GO:0044270	cellular nitrogen compound catabolic process	biological_process	0.62431	5	500	30	2831	3.13472e+39
GO:0009117	nucleotide metabolic process	biological_process	0.6261	11	500	66	2831	3.13499e+87
GO:0006879	cellular iron ion homeostasis	biological_process	0.62721	1	500	5	2831	31348900
GO:0055072	iron ion homeostasis	biological_process	0.62721	1	500	5	2831	31348900
GO:0009891	positive regulation of biosynthetic process	biological_process	0.62844	1	500	5	2831	31349575
GO:0010557	positive regulation of macromolecule biosynthetic process	biological_process	0.62844	1	500	5	2831	31349575
GO:0010628	positive regulation of gene expression	biological_process	0.62844	1	500	5	2831	31349575
GO:0031328	positive regulation of cellular biosynthetic process	biological_process	0.62844	1	500	5	2831	31349575
GO:0045893	positive regulation of transcription, DNA-templated	biological_process	0.62844	1	500	5	2831	31349575
GO:0045935	positive regulation of nucleobase-containing compound metabolic process	biological_process	0.62844	1	500	5	2831	31349575
GO:0051254	positive regulation of RNA metabolic process	biological_process	0.62844	1	500	5	2831	31349575
GO:1902680	positive regulation of RNA biosynthetic process	biological_process	0.62844	1	500	5	2831	31349575
GO:1903508	positive regulation of nucleic acid-templated transcription	biological_process	0.62844	1	500	5	2831	31349575
GO:0061024	membrane organization	biological_process	0.63014	5	500	30	2831	3.13479e+39
GO:0042126	nitrate metabolic process	biological_process	0.63051	1	500	5	2831	31347475
GO:0042128	nitrate assimilation	biological_process	0.63051	1	500	5	2831	31347475
GO:2001057	reactive nitrogen species metabolic process	biological_process	0.63051	1	500	5	2831	31347475
GO:0015628	protein secretion by the type II secretion system	biological_process	0.6309	1	500	5	2831	31349181
GO:0098776	protein transport across the cell outer membrane	biological_process	0.6309	1	500	5	2831	31349181
GO:0043900	regulation of multi-organism process	biological_process	0.63391	1	500	5	2831	Novel00002
GO:0009605	response to external stimulus	biological_process	0.63478	4	500	24	2831	3.1349e+31
GO:0052126	movement in host environment	biological_process	0.63501	1	500	5	2831	31348618
GO:0052192	movement in environment of other organism involved in symbiotic interaction	biological_process	0.63501	1	500	5	2831	31348618
GO:0000105	histidine biosynthetic process	biological_process	0.63738	4	500	24	2831	3.13488e+31
GO:0006547	histidine metabolic process	biological_process	0.63738	4	500	24	2831	3.13482e+31
GO:0052803	imidazole-containing compound metabolic process	biological_process	0.63738	4	500	24	2831	3.13492e+31
GO:0015074	DNA integration	biological_process	0.6379	3	500	18	2831	3.13476e+23
GO:0019538	protein metabolic process	biological_process	0.63982	51	500	298	2831	31349716,31351033,31347657,31348942,31348000,31347818,31349161,31347920,31349181,31347674,31349929,31350205,31347994,31347812,31349207,31349863,31348743,31348444,31347758,31350785,31348128,31349584,31351148,31349357,31351179,31348391,31349275,31349018,31349542,31350784,31348400,31347730,31350114,31348992,31348594,31351072,31349884,31347195,31348976,31347835,31350573,31349839,31349387,Novel00021,3…
GO:0009127	purine nucleoside monophosphate biosynthetic process	biological_process	0.64371	3	500	18	2831	3.135e+23
GO:0009156	ribonucleoside monophosphate biosynthetic process	biological_process	0.64371	3	500	18	2831	3.135e+23
GO:0009168	purine ribonucleoside monophosphate biosynthetic process	biological_process	0.64371	3	500	18	2831	3.1351e+23
GO:0009966	regulation of signal transduction	biological_process	0.64381	1	500	5	2831	31350508
GO:0010646	regulation of cell communication	biological_process	0.64381	1	500	5	2831	31350508
GO:0006352	DNA-templated transcription, initiation	biological_process	0.64503	7	500	42	2831	3.13491e+55
GO:0006835	dicarboxylic acid transport	biological_process	0.64562	2	500	12	2831	3135024631347650
GO:0015979	photosynthesis	biological_process	0.64801	3	500	18	2831	3.13489e+23
GO:0071822	protein complex subunit organization	biological_process	0.65088	5	500	31	2831	3.13494e+39
GO:0006694	steroid biosynthetic process	biological_process	0.65473	2	500	12	2831	3135078931349900
GO:0008202	steroid metabolic process	biological_process	0.65473	2	500	12	2831	3134990531350780
GO:0098813	nuclear chromosome segregation	biological_process	0.65514	2	500	12	2831	3135074931347530
GO:0006754	ATP biosynthetic process	biological_process	0.65668	2	500	12	2831	3134990431349980
GO:0002790	peptide secretion	biological_process	0.65864	2	500	12	2831	3134975931349180
GO:0009306	protein secretion	biological_process	0.65864	2	500	12	2831	3134918131349750
GO:0065003	macromolecular complex assembly	biological_process	0.65879	4	500	25	2831	3.13507e+31
GO:0006412	translation	biological_process	0.66155	18	500	107	2831	31348992,31350205,31348594,31347674,31349018,31347657,31348942,31350104,Novel00009,31349357,Novel00021,31349298,31348128,31348743,31350785,31349387,31347812,31350573
GO:0006536	glutamate metabolic process	biological_process	0.6668	1	500	6	2831	31349490
GO:0006537	glutamate biosynthetic process	biological_process	0.6668	1	500	6	2831	31349490
GO:0043650	dicarboxylic acid biosynthetic process	biological_process	0.6668	1	500	6	2831	31349490
GO:0009166	nucleotide catabolic process	biological_process	0.66847	2	500	13	2831	3135132931349900
GO:1901292	nucleoside phosphate catabolic process	biological_process	0.66847	2	500	13	2831	3134990431351320
GO:0044711	single-organism biosynthetic process	biological_process	0.66952	48	500	286	2831	31347823,31349168,31351028,31350568,31348952,31348993,31348704,31350656,31348277,31348813,31351329,31347813,31350700,31350193,31349356,31349490,31347831,31348812,31347231,31349541,31350122,31349191,31349726,31348165,31350401,31347537,31349904,31349341,31349563,31349439,31350789,31350707,31348809,31349988,31348953,31349905,31350366,31350774,31348444,31349214,31349937,31349182,31350920,31350304,313…
GO:0051258	protein polymerization	biological_process	0.67123	1	500	6	2831	31348976
GO:0008104	protein localization	biological_process	0.67405	13	500	81	2831	3.13506e+103
GO:0045184	establishment of protein localization	biological_process	0.67405	13	500	81	2831	3.13511e+103
GO:0042398	cellular modified amino acid biosynthetic process	biological_process	0.6781	3	500	19	2831	3.13508e+23
GO:0009124	nucleoside monophosphate biosynthetic process	biological_process	0.68125	3	500	19	2831	3.13499e+23
GO:0006570	tyrosine metabolic process	biological_process	0.68344	1	500	6	2831	31349937
GO:0006571	tyrosine biosynthetic process	biological_process	0.68344	1	500	6	2831	31349937
GO:0016042	lipid catabolic process	biological_process	0.68384	2	500	13	2831	3134971631349270
GO:0006096	glycolytic process	biological_process	0.68733	1	500	6	2831	31349904
GO:0006757	ATP generation from ADP	biological_process	0.68733	1	500	6	2831	31349904
GO:0009135	purine nucleoside diphosphate metabolic process	biological_process	0.68733	1	500	6	2831	31349904
GO:0009179	purine ribonucleoside diphosphate metabolic process	biological_process	0.68733	1	500	6	2831	31349904
GO:0009185	ribonucleoside diphosphate metabolic process	biological_process	0.68733	1	500	6	2831	31349904
GO:0042866	pyruvate biosynthetic process	biological_process	0.68733	1	500	6	2831	31349904
GO:0046031	ADP metabolic process	biological_process	0.68733	1	500	6	2831	31349904
GO:0006576	cellular biogenic amine metabolic process	biological_process	0.68787	2	500	13	2831	3134921431347990
GO:0044106	cellular amine metabolic process	biological_process	0.68787	2	500	13	2831	3134921431347990
GO:0042816	vitamin B6 metabolic process	biological_process	0.68997	1	500	6	2831	31348813
GO:0042819	vitamin B6 biosynthetic process	biological_process	0.68997	1	500	6	2831	31348813
GO:0009435	NAD biosynthetic process	biological_process	0.69028	1	500	6	2831	31349214
GO:0019674	NAD metabolic process	biological_process	0.69028	1	500	6	2831	31349214
GO:0000041	transition metal ion transport	biological_process	0.69051	2	500	13	2831	3134982331350320
GO:0006826	iron ion transport	biological_process	0.69051	2	500	13	2831	3134982331350320
GO:0015684	ferrous iron transport	biological_process	0.69051	2	500	13	2831	3135032931349820
GO:0009073	aromatic amino acid family biosynthetic process	biological_process	0.69086	5	500	32	2831	3.13488e+39
GO:0006220	pyrimidine nucleotide metabolic process	biological_process	0.69103	1	500	6	2831	31350530
GO:0006289	nucleotide-excision repair	biological_process	0.69194	1	500	6	2831	31350784
GO:0006873	cellular ion homeostasis	biological_process	0.6934	1	500	6	2831	31348900
GO:0006875	cellular metal ion homeostasis	biological_process	0.6934	1	500	6	2831	31348900
GO:0030003	cellular cation homeostasis	biological_process	0.6934	1	500	6	2831	31348900
GO:0046916	cellular transition metal ion homeostasis	biological_process	0.6934	1	500	6	2831	31348900
GO:0055082	cellular chemical homeostasis	biological_process	0.6934	1	500	6	2831	31348900
GO:0015985	energy coupled proton transport, down electrochemical gradient	biological_process	0.69441	1	500	6	2831	31349988
GO:0015986	ATP synthesis coupled proton transport	biological_process	0.69441	1	500	6	2831	31349988
GO:0071806	protein transmembrane transport	biological_process	0.6973	1	500	6	2831	31349181
GO:0034622	cellular macromolecular complex assembly	biological_process	0.7007	3	500	20	2831	3.1349e+23
GO:0009108	coenzyme biosynthetic process	biological_process	0.70173	9	500	57	2831	3.13492e+71
GO:0009142	nucleoside triphosphate biosynthetic process	biological_process	0.70231	2	500	13	2831	3134990431349980
GO:0009145	purine nucleoside triphosphate biosynthetic process	biological_process	0.70231	2	500	13	2831	3134990431349980
GO:0009201	ribonucleoside triphosphate biosynthetic process	biological_process	0.70231	2	500	13	2831	3134998831349900
GO:0009206	purine ribonucleoside triphosphate biosynthetic process	biological_process	0.70231	2	500	13	2831	3134998831349900
GO:0032940	secretion by cell	biological_process	0.70234	2	500	13	2831	3134918131349750
GO:0046903	secretion	biological_process	0.70234	2	500	13	2831	3134975931349180
GO:0031323	regulation of cellular metabolic process	biological_process	0.70512	54	500	321	2831	31351028,31349168,31350772,31349947,31347295,31350000,31349428,31348485,31348769,31349749,31347730,31347836,31347671,31347261,31350492,31348525,31349884,31347710,31347898,31349104,31350671,31347422,31349594,31347218,31349713,31349438,31349575,31347435,31351033,31347751,31350542,31347536,31348942,31348286,31349042,31349641,31347615,31347994,31347629,31347827,31349929,31348395,31350759,31347577,313…
GO:0043412	macromolecule modification	biological_process	0.70517	20	500	124	2831	3.13492e+159
GO:0023051	regulation of signaling	biological_process	0.70625	1	500	6	2831	31350508
GO:0007596	blood coagulation	biological_process	0.71812	1	500	7	2831	31348976
GO:0007599	hemostasis	biological_process	0.71812	1	500	7	2831	31348976
GO:0050817	coagulation	biological_process	0.71812	1	500	7	2831	31348976
GO:0050878	regulation of body fluid levels	biological_process	0.71812	1	500	7	2831	31348976
GO:0090407	organophosphate biosynthetic process	biological_process	0.71836	12	500	76	2831	3.13499e+95
GO:0016310	phosphorylation	biological_process	0.72424	4	500	27	2831	3.13499e+31
GO:0009308	amine metabolic process	biological_process	0.72477	2	500	14	2831	3134799431349210
GO:0006935	chemotaxis	biological_process	0.72648	1	500	7	2831	31350908
GO:0042330	taxis	biological_process	0.72648	1	500	7	2831	31350908
GO:0015031	protein transport	biological_process	0.72779	12	500	78	2831	3.13498e+95
GO:0009451	RNA modification	biological_process	0.73209	10	500	65	2831	3.13495e+79
GO:0006518	peptide metabolic process	biological_process	0.73296	19	500	118	2831	31349018,31347657,31348942,31348992,31348594,31350205,31347674,31348743,31349387,31350785,31347812,31347420,31350573,31350104,31349357,Novel00009,Novel00021,31349298,31348128
GO:0030258	lipid modification	biological_process	0.73703	1	500	7	2831	31349041
GO:0019359	nicotinamide nucleotide biosynthetic process	biological_process	0.73727	2	500	14	2831	3134921431349900
GO:0009095	aromatic amino acid family biosynthetic process, prephenate pathway	biological_process	0.73945	1	500	7	2831	31349937
GO:0009405	pathogenesis	biological_process	0.7395	3	500	21	2831	3.13495e+23
GO:0000746	conjugation	biological_process	0.74214	1	500	7	2831	Novel00002
GO:0006090	pyruvate metabolic process	biological_process	0.74266	1	500	7	2831	31349904
GO:0006165	nucleoside diphosphate phosphorylation	biological_process	0.74484	1	500	7	2831	31349904
GO:0046939	nucleotide phosphorylation	biological_process	0.74484	1	500	7	2831	31349904
GO:0046700	heterocycle catabolic process	biological_process	0.74535	4	500	28	2831	3.13511e+31
GO:1901137	carbohydrate derivative biosynthetic process	biological_process	0.74704	7	500	47	2831	3.13507e+55
GO:0051186	cofactor metabolic process	biological_process	0.74752	20	500	127	2831	3.13483e+159
GO:0048878	chemical homeostasis	biological_process	0.74768	1	500	7	2831	31348900
GO:0050801	ion homeostasis	biological_process	0.74768	1	500	7	2831	31348900
GO:0055065	metal ion homeostasis	biological_process	0.74768	1	500	7	2831	31348900
GO:0055076	transition metal ion homeostasis	biological_process	0.74768	1	500	7	2831	31348900
GO:0055080	cation homeostasis	biological_process	0.74768	1	500	7	2831	31348900
GO:0098771	inorganic ion homeostasis	biological_process	0.74768	1	500	7	2831	31348900
GO:1901617	organic hydroxy compound biosynthetic process	biological_process	0.74799	1	500	7	2831	31348813
GO:0009152	purine ribonucleotide biosynthetic process	biological_process	0.74897	3	500	21	2831	3.13499e+23
GO:0009260	ribonucleotide biosynthetic process	biological_process	0.74897	3	500	21	2831	3.1351e+23
GO:0046390	ribose phosphate biosynthetic process	biological_process	0.74897	3	500	21	2831	3.135e+23
GO:0033013	tetrapyrrole metabolic process	biological_process	0.74913	9	500	60	2831	3.13472e+71
GO:1901136	carbohydrate derivative catabolic process	biological_process	0.75197	4	500	28	2831	3.13478e+31
GO:0005975	carbohydrate metabolic process	biological_process	0.7538	15	500	98	2831	3.13488e+119
GO:0007264	small GTPase mediated signal transduction	biological_process	0.76167	3	500	22	2831	3.1351e+23
GO:0009057	macromolecule catabolic process	biological_process	0.7639	4	500	28	2831	3.13484e+31
GO:0042592	homeostatic process	biological_process	0.76483	5	500	35	2831	3.1349e+39
GO:0070838	divalent metal ion transport	biological_process	0.76643	2	500	15	2831	3134982331350320
GO:0072511	divalent inorganic cation transport	biological_process	0.76643	2	500	15	2831	3135032931349820
GO:0006265	DNA topological change	biological_process	0.76832	1	500	8	2831	31349207
GO:0051171	regulation of nitrogen compound metabolic process	biological_process	0.77139	51	500	311	2831	31347577,31349556,31350759,31348395,31348182,31347620,31349544,31350773,31348924,31350922,31350675,31348131,31348942,31347536,31350542,31347751,31347435,31351033,31349641,31349042,31348286,31347615,31349929,31347827,31347629,31347994,31349104,31347898,31349594,31349438,31349575,31347218,31349713,31351028,31349168,31348485,31349428,31350000,31347295,31350772,31349947,31347261,31347671,31347836,313…
GO:0006952	defense response	biological_process	0.774	2	500	15	2831	3134817631347810
GO:0006351	transcription, DNA-templated	biological_process	0.77406	54	500	329	2831	31347730,31347261,31347671,31348525,31347836,31350492,31348769,31349749,31347710,31349884,31348594,31351028,31349168,31350000,31348485,31349428,31349947,31350772,31347295,31349594,31349575,31349713,31347218,31347898,31349104,31349387,31347615,31347629,31347994,31347827,31349929,31347536,31348942,31347751,31347435,31351033,31350542,31349042,31349641,31349161,31348286,31347620,31350922,31350675,313…
GO:0097659	nucleic acid-templated transcription	biological_process	0.77406	54	500	329	2831	31351028,31349168,31347295,31350772,31349947,31348485,31349428,31350000,31349749,31348769,31347671,31347836,31347261,31350492,31348525,31347730,31348594,31347710,31349884,31349104,31347898,31349387,31349594,31347218,31349713,31349575,31350542,31351033,31347751,31347435,31348942,31347536,31348286,31349161,31349641,31349042,31347615,31349929,31347827,31347629,31347994,31350759,31348395,31347577,313…
GO:0043043	peptide biosynthetic process	biological_process	0.77431	18	500	115	2831	31347674,31348992,31350205,31348594,31349018,31347657,31348942,Novel00021,31349298,31348128,31350104,Novel00009,31349357,31347812,31350573,31348743,31350785,31349387
GO:0072525	pyridine-containing compound biosynthetic process	biological_process	0.77444	3	500	22	2831	3.13499e+23
GO:0015833	peptide transport	biological_process	0.77552	12	500	81	2831	3.13492e+95
GO:0042886	amide transport	biological_process	0.77552	12	500	81	2831	3.13511e+95
GO:0006399	tRNA metabolic process	biological_process	0.78388	19	500	125	2831	3.13502e+151
GO:0009607	response to biotic stimulus	biological_process	0.78391	2	500	15	2831	3134916831349880
GO:0034470	ncRNA processing	biological_process	0.78457	18	500	118	2831	3.13476e+143
GO:0022411	cellular component disassembly	biological_process	0.78463	1	500	8	2831	31349387
GO:0032984	macromolecular complex disassembly	biological_process	0.78463	1	500	8	2831	31349387
GO:0043241	protein complex disassembly	biological_process	0.78463	1	500	8	2831	31349387
GO:0043604	amide biosynthetic process	biological_process	0.78493	21	500	134	2831	31348277,31348992,31348594,31350205,31350789,31347674,31349018,31348942,31347657,31350104,31349357,Novel00009,31349298,31348128,Novel00021,31349541,31348743,31349387,31350785,31347812,31350573
GO:0006355	regulation of transcription, DNA-templated	biological_process	0.78602	50	500	307	2831	31347710,31349884,31347730,31347671,31350492,31347261,31347836,31348525,31348769,31349749,31350000,31348485,31349428,31349947,31350772,31347295,31349168,31351028,31349575,31349713,31347218,31349594,31347898,31349104,31347994,31347629,31349929,31347827,31347615,31349042,31349641,31348286,31347536,31348942,31347435,31347751,31351033,31350542,31350922,31350675,31350773,31349544,31348924,31348131,313…
GO:0051252	regulation of RNA metabolic process	biological_process	0.78602	50	500	307	2831	31347536,31348942,31347435,31347751,31351033,31350542,31349042,31349641,31348286,31347615,31347629,31347994,31349929,31347827,31347577,31349556,31348395,31350759,31348182,31347620,31350675,31350922,31349544,31350773,31348924,31348131,31351028,31349168,31350000,31349428,31348485,31349947,31350772,31347295,31347730,31347261,31347671,31350492,31347836,31348525,31348769,31349749,31349884,31347710,313…
GO:1903506	regulation of nucleic acid-templated transcription	biological_process	0.78602	50	500	307	2831	31347710,31349884,31347730,31350492,31347671,31347261,31347836,31348525,31348769,31349749,31350000,31348485,31349428,31350772,31349947,31347295,31349168,31351028,31349575,31349713,31347218,31349594,31347898,31349104,31347629,31347994,31347827,31349929,31347615,31349042,31349641,31348286,31347536,31348942,31347435,31351033,31347751,31350542,31350922,31350675,31349544,31350773,31348924,31348131,313…
GO:2001141	regulation of RNA biosynthetic process	biological_process	0.78602	50	500	307	2831	31349594,31349713,31347218,31349575,31349104,31347898,31349749,31348769,31347671,31347261,31348525,31347836,31350492,31347730,31347710,31349884,31351028,31349168,31347295,31350772,31349947,31348485,31349428,31350000,31347620,31348131,31348924,31350773,31349544,31350922,31350675,31350759,31348395,31347577,31349556,31348182,31347615,31349929,31347827,31347629,31347994,31350542,31347435,31351033,313…
GO:0044724	single-organism carbohydrate catabolic process	biological_process	0.78766	1	500	8	2831	31349904
GO:0008608	attachment of spindle microtubules to kinetochore	biological_process	0.79069	1	500	8	2831	31350749
GO:0034453	microtubule anchoring	biological_process	0.79069	1	500	8	2831	31350749
GO:0009877	nodulation	biological_process	0.79167	1	500	8	2831	31348444
GO:0007049	cell cycle	biological_process	0.79237	4	500	29	2831	3.1351e+31
GO:0006396	RNA processing	biological_process	0.79398	21	500	137	2831	3.13481e+167
GO:0080090	regulation of primary metabolic process	biological_process	0.79575	51	500	314	2831	31347710,31349884,31348769,31349749,31347730,31347836,31347671,31347261,31350492,31348525,31349947,31350772,31347295,31350000,31348485,31349428,31349168,31351028,31349713,31347218,31349438,31349575,31349594,31347898,31349104,31347994,31347629,31347827,31349929,31347615,31348286,31349042,31349641,31347751,31347435,31351033,31350542,31347536,31348942,31348131,31350922,31350675,31350773,31348924,313…
GO:0019222	regulation of metabolic process	biological_process	0.79842	55	500	338	2831	31347615,31347994,31347629,31347827,31349929,31351033,31347435,31347751,31350542,31347536,31348942,31348286,31349042,31349641,31347620,31348131,31350675,31350922,31349544,31350773,31348924,31348395,31350759,31347577,31349556,31350375,31348182,31348769,31349749,31347730,31347261,31347671,31347836,31350492,31348525,31347710,31349884,31349168,31351028,31350772,31349947,31347295,31350000,31349428,313…
GO:0072524	pyridine-containing compound metabolic process	biological_process	0.80074	3	500	23	2831	3.13492e+23
GO:0019219	regulation of nucleobase-containing compound metabolic process	biological_process	0.80181	50	500	309	2831	31348131,31350675,31350922,31350773,31348924,31349544,31347620,31348182,31348395,31350759,31347577,31349556,31347994,31347629,31347827,31349929,31347615,31348286,31349042,31349641,31347751,31347435,31351033,31350542,31347536,31348942,31349713,31347218,31349575,31349594,31347898,31349104,31349884,31347710,31348769,31349749,31347730,31348525,31347671,31347261,31347836,31350492,31349947,31350772,313…
GO:0009889	regulation of biosynthetic process	biological_process	0.80206	50	500	309	2831	31349594,31349575,31349713,31347218,31347898,31349104,31347730,31347261,31347671,31350492,31347836,31348525,31348769,31349749,31349884,31347710,31351028,31349168,31350000,31349428,31348485,31349947,31350772,31347295,31347620,31350922,31350675,31350773,31349544,31348924,31348131,31347577,31349556,31348395,31350759,31348182,31347615,31347994,31347629,31347827,31349929,31347536,31348942,31347435,313…
GO:0010556	regulation of macromolecule biosynthetic process	biological_process	0.80206	50	500	309	2831	31347629,31347994,31349929,31347827,31347615,31348286,31349042,31349641,31347751,31347435,31351033,31350542,31347536,31348942,31348131,31350922,31350675,31349544,31348924,31350773,31347620,31348182,31348395,31350759,31347577,31349556,31349884,31347710,31348769,31349749,31347730,31347836,31347671,31347261,31348525,31350492,31350772,31349947,31347295,31350000,31348485,31349428,31351028,31349168,313…
GO:0031326	regulation of cellular biosynthetic process	biological_process	0.80206	50	500	309	2831	31347615,31349929,31347827,31347994,31347629,31350542,31347751,31347435,31351033,31348942,31347536,31348286,31349641,31349042,31347620,31348131,31349544,31348924,31350773,31350922,31350675,31350759,31348395,31349556,31347577,31348182,31349749,31348769,31347261,31347671,31350492,31347836,31348525,31347730,31347710,31349884,31349168,31351028,31347295,31349947,31350772,31348485,31349428,31350000,313…
GO:2000112	regulation of cellular macromolecule biosynthetic process	biological_process	0.80206	50	500	309	2831	31347620,31350773,31349544,31348924,31350922,31350675,31348131,31347577,31349556,31350759,31348395,31348182,31347615,31349929,31347827,31347629,31347994,31348942,31347536,31350542,31347751,31347435,31351033,31349641,31349042,31348286,31349594,31349575,31349713,31347218,31349104,31347898,31347671,31347261,31348525,31347836,31350492,31347730,31349749,31348769,31347710,31349884,31349168,31351028,313…
GO:0006164	purine nucleotide biosynthetic process	biological_process	0.80287	3	500	23	2831	3.135e+23
GO:0019363	pyridine nucleotide biosynthetic process	biological_process	0.80319	2	500	16	2831	3134990431349210
GO:0022402	cell cycle process	biological_process	0.80647	3	500	23	2831	3.13475e+23
GO:0006996	organelle organization	biological_process	0.80781	7	500	51	2831	3.1349e+55
GO:0065008	regulation of biological quality	biological_process	0.80928	8	500	57	2831	3.13489e+63
GO:0032774	RNA biosynthetic process	biological_process	0.81231	54	500	334	2831	31349749,31348769,31347261,31347671,31347836,31348525,31350492,31347730,31348594,31349884,31347710,31349168,31351028,31347295,31350772,31349947,31348485,31349428,31350000,31349594,31349713,31347218,31349575,31349104,31347898,31349387,31347615,31347827,31349929,31347629,31347994,31350542,31347751,31347435,31351033,31348942,31347536,31348286,31349641,31349161,31349042,31347620,31348131,31348924,313…
GO:0033554	cellular response to stress	biological_process	0.81317	12	500	83	2831	3.13477e+95
GO:0006508	proteolysis	biological_process	0.81385	15	500	102	2831	3.13499e+119
GO:0071103	DNA conformation change	biological_process	0.81458	2	500	17	2831	3135069431349200
GO:0002949	tRNA threonylcarbamoyladenosine modification	biological_process	0.81542	3	500	24	2831	3.13473e+23
GO:0070525	tRNA threonylcarbamoyladenosine metabolic process	biological_process	0.81542	3	500	24	2831	3.1348e+23
GO:0006323	DNA packaging	biological_process	0.8223	1	500	9	2831	31350694
GO:0016052	carbohydrate catabolic process	biological_process	0.82521	1	500	9	2831	31349904
GO:0051276	chromosome organization	biological_process	0.82644	4	500	32	2831	3.13475e+31
GO:0033014	tetrapyrrole biosynthetic process	biological_process	0.82999	7	500	52	2831	3.13494e+55
GO:0019362	pyridine nucleotide metabolic process	biological_process	0.83048	2	500	17	2831	3134921431349900
GO:0046496	nicotinamide nucleotide metabolic process	biological_process	0.83048	2	500	17	2831	3134921431349900
GO:0051701	interaction with host	biological_process	0.8351	1	500	9	2831	31348618
GO:0048583	regulation of response to stimulus	biological_process	0.83696	1	500	9	2831	31350508
GO:0007186	G-protein coupled receptor signaling pathway	biological_process	0.84123	1	500	9	2831	31349863
GO:0034655	nucleobase-containing compound catabolic process	biological_process	0.84325	2	500	18	2831	3134990431351320
GO:1902580	single-organism cellular localization	biological_process	0.84357	3	500	25	2831	3.1349e+23
GO:0006766	vitamin metabolic process	biological_process	0.8558	4	500	33	2831	3.13497e+31
GO:0006767	water-soluble vitamin metabolic process	biological_process	0.8558	4	500	33	2831	3.13488e+31
GO:0009110	vitamin biosynthetic process	biological_process	0.8558	4	500	33	2831	3.13507e+31
GO:0042364	water-soluble vitamin biosynthetic process	biological_process	0.8558	4	500	33	2831	3.13507e+31
GO:0006541	glutamine metabolic process	biological_process	0.85708	1	500	10	2831	31348695
GO:0042451	purine nucleoside biosynthetic process	biological_process	0.85752	2	500	18	2831	3134990431349980
GO:0046129	purine ribonucleoside biosynthetic process	biological_process	0.85752	2	500	18	2831	3134998831349900
GO:0000226	microtubule cytoskeleton organization	biological_process	0.85769	1	500	10	2831	31350749
GO:0042221	response to chemical	biological_process	0.85951	3	500	26	2831	3.13478e+23
GO:0016482	cytoplasmic transport	biological_process	0.86379	3	500	26	2831	3.13486e+23
GO:0072522	purine-containing compound biosynthetic process	biological_process	0.86669	3	500	26	2831	3.135e+23
GO:0034654	nucleobase-containing compound biosynthetic process	biological_process	0.87364	61	500	386	2831	31349556,31347577,31349988,31348395,31350759,31348182,31349214,31347620,31350922,31350675,31349544,31348183,31348924,31350773,31350304,31348131,31351013,31347536,31348942,31347435,31347751,31351033,31350542,31349904,31349042,31349161,31349641,31348286,31347615,31347629,31347994,31347827,31349929,31351329,31347898,31349104,31349387,31349594,31349575,31347218,31349713,31349168,31351028,31350000,313…
GO:0009084	glutamine family amino acid biosynthetic process	biological_process	0.87408	1	500	11	2831	31349490
GO:0032259	methylation	biological_process	0.87486	4	500	34	2831	3.13495e+31
GO:0009235	cobalamin metabolic process	biological_process	0.87683	1	500	11	2831	31350700
GO:0009236	cobalamin biosynthetic process	biological_process	0.87683	1	500	11	2831	31350700
GO:0022607	cellular component assembly	biological_process	0.87703	6	500	48	2831	3.13475e+47
GO:0060255	regulation of macromolecule metabolic process	biological_process	0.87932	51	500	327	2831	31348182,31348395,31350759,31349556,31347577,31348131,31350922,31350675,31350773,31349544,31348924,31347620,31348286,31349042,31349641,31347751,31347435,31351033,31350542,31347536,31348942,31347994,31347629,31347827,31349929,31347615,31347898,31349104,31349713,31347218,31349438,31349575,31349594,31350772,31349947,31347295,31350000,31349428,31348485,31349168,31351028,31349884,31347710,31348769,313…
GO:0044262	cellular carbohydrate metabolic process	biological_process	0.87989	1	500	11	2831	31350638
GO:0000902	cell morphogenesis	biological_process	0.88129	1	500	11	2831	31349841
GO:0032989	cellular component morphogenesis	biological_process	0.88129	1	500	11	2831	31349841
GO:0019058	viral life cycle	biological_process	0.88162	2	500	19	2831	3135073131348610
GO:0010468	regulation of gene expression	biological_process	0.88958	50	500	323	2831	31350922,31350675,31349544,31350773,31348924,31348131,31347620,31348182,31347577,31349556,31348395,31350759,31347629,31347994,31347827,31349929,31347615,31349042,31349641,31348286,31347536,31348942,31347435,31347751,31351033,31350542,31349575,31347218,31349713,31349594,31347898,31349104,31347710,31349884,31347730,31347671,31347261,31350492,31347836,31348525,31348769,31349749,31350000,31349428,313…
GO:0072657	protein localization to membrane	biological_process	0.88961	2	500	20	2831	3134754431349040
GO:0090150	establishment of protein localization to membrane	biological_process	0.88961	2	500	20	2831	3134754431349040
GO:0007059	chromosome segregation	biological_process	0.8927	2	500	20	2831	3134753631350740
GO:0050896	response to stimulus	biological_process	0.89322	35	500	236	2831	31347821,31347835,31348976,31347195,31348289,31347813,31347749,31350508,31350410,31348982,31351142,31350329,31349168,31350110,31350784,31349990,31350908,31350492,31348176,31350114,31349884,31347819,31347631,31347229,31349863,31348738,31349207,31349969,31350450,31349544,31351033,31350224,31351127,31350305,31347994
GO:0051188	cofactor biosynthetic process	biological_process	0.89388	15	500	110	2831	3.13512e+119
GO:0006733	oxidoreduction coenzyme metabolic process	biological_process	0.89434	2	500	20	2831	3134990431349210
GO:0018130	heterocycle biosynthetic process	biological_process	0.89583	78	500	492	2831	31350366,31347577,31349556,31349988,31348182,31348131,31351179,31350675,31350922,31348924,31350304,31348183,31349544,31351033,31350542,31349726,31349641,31347615,31347994,31347827,31347898,31349356,31349541,31349594,31349428,31348769,31349749,31348704,31347836,31348525,31348813,31347710,31349884,31348395,31350759,31349863,31349214,31347620,31351164,31351013,31350773,31347435,31347751,31348165,313…
GO:1901576	organic substance biosynthetic process	biological_process	0.90186	124	500	764	2831	31350193,31347813,31349356,31347898,31349490,31349594,31349298,31347831,Novel00021,31349541,31349428,31347823,31347660,31347631,31350656,31349884,31347710,31348992,31348813,31348525,31347836,31348704,31349749,31348769,31350774,31348444,31348182,31349988,31349207,31347577,31349556,31348953,31347812,31350366,31349357,31348924,31350920,31350304,31349544,31348183,31350922,31351179,31350675,31348131,3…
GO:0033365	protein localization to organelle	biological_process	0.90554	2	500	21	2831	3134754431347420
GO:0072594	establishment of protein localization to organelle	biological_process	0.90554	2	500	21	2831	3134754431347420
GO:1901362	organic cyclic compound biosynthetic process	biological_process	0.90806	80	500	507	2831	31347994,31347827,31347615,31349641,31349726,31351033,31350542,31351179,31350922,31350675,31350304,31348924,31349544,31348183,31348131,31349937,31348182,31347577,31349556,31349988,31350366,31349884,31347710,31348813,31348704,31347836,31348525,31348769,31349749,31349428,31349541,31349594,31349356,31347898,31347629,31349929,31350789,31349439,31349042,31349904,31349161,31348286,31347536,31348942,313…
GO:0009890	negative regulation of biosynthetic process	biological_process	0.90818	1	500	12	2831	31347751
GO:0010558	negative regulation of macromolecule biosynthetic process	biological_process	0.90818	1	500	12	2831	31347751
GO:0031327	negative regulation of cellular biosynthetic process	biological_process	0.90818	1	500	12	2831	31347751
GO:0045892	negative regulation of transcription, DNA-templated	biological_process	0.90818	1	500	12	2831	31347751
GO:0045934	negative regulation of nucleobase-containing compound metabolic process	biological_process	0.90818	1	500	12	2831	31347751
GO:0051172	negative regulation of nitrogen compound metabolic process	biological_process	0.90818	1	500	12	2831	31347751
GO:0051253	negative regulation of RNA metabolic process	biological_process	0.90818	1	500	12	2831	31347751
GO:1902679	negative regulation of RNA biosynthetic process	biological_process	0.90818	1	500	12	2831	31347751
GO:1903507	negative regulation of nucleic acid-templated transcription	biological_process	0.90818	1	500	12	2831	31347751
GO:2000113	negative regulation of cellular macromolecule biosynthetic process	biological_process	0.90818	1	500	12	2831	31347751
GO:0044763	single-organism cellular process	biological_process	0.91033	162	500	991	2831	31349661,31347905,31350656,31347631,31348080,31347618,31350784,31347660,31350527,31348586,31349541,31348695,31347214,31347813,31350193,31347821,31349193,31350530,31348809,31349563,31350305,31348137,31347704,31349759,31349746,31350658,31350542,31349726,31351064,31350920,31349544,31349937,31349440,31348128,31348136,31350366,31349557,31349553,31347577,31348738,31349207,31348767,31347272,31348358,313…
GO:0019438	aromatic compound biosynthetic process	biological_process	0.91344	74	500	473	2831	31350366,31349556,31347577,31349988,31348182,31349937,31348131,31350675,31350922,31348924,31349544,31350304,31348183,31351033,31350542,31349641,31347615,31347994,31347827,31347898,31349356,31349541,31349594,31349428,31348769,31349749,31348704,31347836,31348525,31348813,31349884,31347710,31348395,31350759,31349214,31347620,31351013,31351164,31350773,31347751,31347435,31348165,31347536,31348942,313…
GO:1901566	organonitrogen compound biosynthetic process	biological_process	0.91369	47	500	311	2831	31351013,31351164,31349357,31350920,31350304,31351179,31348128,31349937,31349214,31348743,31350785,31350366,31347812,31349988,31349863,31350205,31349439,31350789,31347674,31349904,31348165,31349726,31348942,31347657,31350104,Novel00009,31351142,31347831,31349298,31348812,Novel00021,31349541,31347231,31349490,31349387,31349356,31350700,31350573,31348277,31348813,31348992,31348594,31350656,31348704…
GO:0006298	mismatch repair	biological_process	0.91452	1	500	13	2831	31347631
GO:0006281	DNA repair	biological_process	0.91661	10	500	80	2831	3.13476e+79
GO:0006974	cellular response to DNA damage stimulus	biological_process	0.91661	10	500	80	2831	3.13508e+79
GO:0006605	protein targeting	biological_process	0.91979	2	500	22	2831	3134754431347420
GO:0009058	biosynthetic process	biological_process	0.92175	134	500	829	2831	31351179,31350922,31348924,31350304,31348131,31350743,31349556,31349988,31350774,31348444,31347615,31350707,31347994,31348130,31347657,31351033,31349490,31347831,31349594,31347898,31349902,31349356,31350551,31348704,31348420,31348525,31349884,31347710,31348813,31348992,31347823,31347907,31347297,31349182,31349863,31350724,31348395,31350759,31350785,31350065,31348942,31347751,31348165,31349904,313…
GO:0007010	cytoskeleton organization	biological_process	0.92196	1	500	13	2831	31350749
GO:0031324	negative regulation of cellular metabolic process	biological_process	0.92448	1	500	13	2831	31347751
GO:0016043	cellular component organization	biological_process	0.9325	16	500	123	2831	3.13507e+127
GO:0072527	pyrimidine-containing compound metabolic process	biological_process	0.93426	2	500	23	2831	3134966131350530
GO:0006790	sulfur compound metabolic process	biological_process	0.93779	4	500	40	2831	3.13495e+31
GO:0050794	regulation of cellular process	biological_process	0.93821	63	500	415	2831	31350508,31349594,31349575,31349438,31350329,31347218,31349713,31347422,31347898,31349104,31350671,31348976,31348307,31347730,31348525,31347671,31347261,31347836,31350492,31348769,31349749,31349884,31347710,Novel00002,31349168,31351028,31350000,31349428,31348485,31350772,31349947,31348993,31347295,31347620,31350675,31350922,31349544,31348924,31350773,31351064,31348131,31349863,31349556,31347577,3…
GO:0034660	ncRNA metabolic process	biological_process	0.94222	19	500	145	2831	3.13484e+151
GO:0010629	negative regulation of gene expression	biological_process	0.94961	1	500	15	2831	31347751
GO:0034645	cellular macromolecule biosynthetic process	biological_process	0.95231	73	500	479	2831	31350104,31347218,31349713,Novel00009,31349575,31349104,31350573,31349387,31347730,31350492,31347671,31347261,31348594,31349018,31351028,31349168,31350110,31350772,31349947,31347295,31350000,31348485,31347620,31350773,31348395,31350759,31348743,31350785,31347674,31347629,31349929,31347435,31347751,31347536,31348942,31348286,31349042,31349161,31349594,31349298,Novel00021,31347898,31348769,31349749…
GO:0044249	cellular biosynthetic process	biological_process	0.95359	117	500	743	2831	31350773,31349182,31347297,31351164,31351013,31347620,31349214,31350785,31348743,31349863,31350759,31348395,31349929,31347629,31347674,31349439,31350789,31347537,31349161,31349341,31349904,31349042,31348286,31348942,31347536,31350401,31348165,31347435,31347751,31349575,Novel00009,31351142,31347218,31350122,31349713,31350104,31348812,31347231,31349387,31350700,31351329,31350573,31349104,31348594,3…
GO:0000154	rRNA modification	biological_process	0.95553	1	500	16	2831	31347590
GO:0031167	rRNA methylation	biological_process	0.95553	1	500	16	2831	31347590
GO:0009165	nucleotide biosynthetic process	biological_process	0.95566	4	500	42	2831	3.13492e+31
GO:1901293	nucleoside phosphate biosynthetic process	biological_process	0.95566	4	500	42	2831	3.1351e+31
GO:0044271	cellular nitrogen compound biosynthetic process	biological_process	0.95596	88	500	571	2831	31348182,31350366,31347812,31349988,31347577,31349556,31348131,31348924,31349357,31350304,31349544,31348183,31350922,31350675,31348128,31349641,31350542,31351033,31349726,31347657,31347827,31347994,31350205,31347615,31349356,31347898,31349594,31349298,Novel00021,31349541,31349428,31348813,31348992,31347710,31349884,31349749,31348769,31348525,31347836,31348704,31348743,31350785,31350759,31348395,3…
GO:0048523	negative regulation of cellular process	biological_process	0.95756	1	500	16	2831	31347751
GO:0043414	macromolecule methylation	biological_process	0.95795	2	500	26	2831	3134759031348440
GO:0009892	negative regulation of metabolic process	biological_process	0.95856	1	500	16	2831	31347751
GO:0010605	negative regulation of macromolecule metabolic process	biological_process	0.95856	1	500	16	2831	31347751
GO:0051301	cell division	biological_process	0.9596	1	500	16	2831	31348586
GO:0044419	interspecies interaction between organisms	biological_process	0.96029	6	500	58	2831	3.13507e+47
GO:0009059	macromolecule biosynthetic process	biological_process	0.96072	73	500	483	2831	31350759,31348395,31350785,31348743,31347620,31350773,31348942,31347536,31347435,31347751,31349161,31349042,31348286,31347674,31349929,31347629,31350573,31349104,31349387,31349575,Novel00009,31349713,31347218,31350104,31350110,31351028,31349168,31349018,31348485,31350000,31347295,31350772,31349947,31347671,31350492,31347261,31347730,31348594,31349207,31347577,31349556,31347812,31348182,31348128,3…
GO:0006612	protein targeting to membrane	biological_process	0.96227	1	500	17	2831	31347544
GO:0006613	cotranslational protein targeting to membrane	biological_process	0.96227	1	500	17	2831	31347544
GO:0006614	SRP-dependent cotranslational protein targeting to membrane	biological_process	0.96227	1	500	17	2831	31347544
GO:0045047	protein targeting to ER	biological_process	0.96227	1	500	17	2831	31347544
GO:0070972	protein localization to endoplasmic reticulum	biological_process	0.96227	1	500	17	2831	31347544
GO:0072599	establishment of protein localization to endoplasmic reticulum	biological_process	0.96227	1	500	17	2831	31347544
GO:0010467	gene expression	biological_process	0.966	85	500	558	2831	31347898,31350193,31349298,Novel00021,31349594,31350200,31349428,31350908,31347836,31348525,31348769,31349749,31349884,31347710,31348813,31348992,31349556,31347577,31347812,31348444,31348182,31348128,31350675,31350922,31349357,31348924,31350304,31348183,31349544,31348131,31347657,31351033,31350542,31349641,31350290,31348137,31347615,31350205,31347994,31347827,31350573,31349462,31349104,31349387,N…
GO:0001510	RNA methylation	biological_process	0.96987	1	500	18	2831	31347590
GO:0050789	regulation of biological process	biological_process	0.97229	64	500	437	2831	31349428,31349884,31347710,31348769,31349749,31347836,31348525,31347619,31347898,31350671,31347422,31349438,31350508,31349594,31349641,31351033,31350658,31350542,31347994,31347827,31347615,31350375,31348182,31349556,31347577,31348131,31350922,31350675,31348924,31349544,31351064,31350772,31348993,31349947,31347295,31350000,31348485,31349168,31351028,Novel00002,31347730,31350492,31347261,31347671,3…
GO:0044403	symbiosis, encompassing mutualism through parasitism	biological_process	0.9732	3	500	37	2831	3.13507e+23
GO:0035556	intracellular signal transduction	biological_process	0.97491	5	500	56	2831	3.1348e+39
GO:0051704	multi-organism process	biological_process	0.97521	9	500	84	2831	31349454,31349759,31348618,31348444,31347561,31350694,31349939,Novel00002,31350731
GO:0006364	rRNA processing	biological_process	0.97572	2	500	29	2831	3134759031350290
GO:0016072	rRNA metabolic process	biological_process	0.97572	2	500	29	2831	3134759031350290
GO:0065007	biological regulation	biological_process	0.97579	67	500	458	2831	31349042,31348286,31348942,31347536,31347435,31347751,31349929,31347629,31349863,31350759,31348395,31350773,31347620,31348485,31350000,31347295,31349947,31350772,31348993,31349168,31351028,Novel00002,31350492,31347261,31347671,31347730,31348307,31348976,31349104,31349575,31350329,31349713,31347218,31349641,31350542,31350658,31351033,31347827,31347994,31347615,31348182,31350375,31347577,31349556,3…
GO:0016032	viral process	biological_process	0.97676	2	500	29	2831	3134861831350730
GO:0006304	DNA modification	biological_process	0.97761	1	500	20	2831	31348176
GO:0048519	negative regulation of biological process	biological_process	0.98088	1	500	20	2831	31347751
GO:0044237	cellular metabolic process	biological_process	0.9827	212	500	1317	2831	31348129,31350732,31348525,31350908,31348704,31351321,31348864,31347710,31349884,31347819,31348813,31348992,31347422,31347898,31349356,31350551,31349546,31349936,31349490,31349594,31347831,31347749,31350200,31347657,31351033,31347818,31350290,31347615,31350702,31350306,31350707,31347544,31350694,31347994,31349985,31349988,31349556,31350123,31350774,31348444,31349584,31348924,31350304,31351179,313…
GO:0042254	ribosome biogenesis	biological_process	0.98279	2	500	31	2831	3135029031347590
GO:0016070	RNA metabolic process	biological_process	0.98381	71	500	490	2831	31349428,31348813,31347710,31349884,31349749,31348769,31347836,31348525,31350908,31350193,31347898,31350200,31349594,31348137,31350290,31349641,31350542,31351033,31347827,31347994,31347615,31348182,31348444,31347577,31349556,31348131,31348924,31349544,31348183,31350304,31350922,31350675,31347295,31348993,31349947,31350772,31348485,31350000,31351028,31349168,31348157,31348332,31348594,31347261,313…
GO:0000160	phosphorelay signal transduction system	biological_process	0.98428	2	500	33	2831	3134954431350490
GO:0044085	cellular component biogenesis	biological_process	0.98443	8	500	81	2831	3.13507e+63
GO:0044764	multi-organism cellular process	biological_process	0.98542	3	500	41	2831	31350731,31348618,Novel00002
GO:0022613	ribonucleoprotein complex biogenesis	biological_process	0.98547	2	500	32	2831	3135029031347590
GO:0071840	cellular component organization or biogenesis	biological_process	0.98735	18	500	156	2831	3.13503e+143
GO:0044238	primary metabolic process	biological_process	0.98813	210	500	1316	2831	31347295,31347439,31348952,31348157,31349168,31348176,31350114,31348332,31348400,31348358,31347671,31347261,31350769,31349387,31347195,31351329,31349435,31349191,31348982,31350122,Novel00009,31351142,31349575,31347231,31348812,31349987,31347665,31348286,31348000,31349161,31347435,31350401,31351160,31349041,31347259,31347536,31349930,31350488,31347629,31349929,31350789,31349338,31349439,31347674,3…
GO:0007154	cell communication	biological_process	0.98878	10	500	101	2831	3.13505e+79
GO:0006418	tRNA aminoacylation for protein translation	biological_process	0.99066	1	500	25	2831	31348942
GO:0051716	cellular response to stimulus	biological_process	0.99204	20	500	176	2831	3.13478e+159
GO:0043038	amino acid activation	biological_process	0.99491	1	500	28	2831	31348942
GO:0043039	tRNA aminoacylation	biological_process	0.99491	1	500	28	2831	31348942
GO:0071704	organic substance metabolic process	biological_process	0.99588	221	500	1401	2831	31349161,31348286,31348000,31349041,31347259,31347536,31349930,31347435,31350401,31351160,31347629,31349929,31350488,31347674,31350789,31349338,31349439,31348776,31347758,31348743,31349905,31348306,31350373,31348091,31347590,31350773,31351013,31351164,31351148,31349107,31349214,31347620,31348952,31347439,31347295,31348157,31349168,31350568,31348176,31348332,31350114,31348358,31347261,31347671,313…
GO:0006260	DNA replication	biological_process	0.99656	4	500	60	2831	3.13477e+31
GO:0007165	signal transduction	biological_process	0.99677	8	500	96	2831	3.13495e+63
GO:0044700	single organism signaling	biological_process	0.99677	8	500	96	2831	3.1351e+63
GO:0023052	signaling	biological_process	0.99715	8	500	97	2831	3.13499e+63
GO:0009987	cellular process	biological_process	0.99769	255	500	1601	2831	31349298,Novel00021,31348695,31349541,31348586,31349438,31350671,31350530,31347821,31349193,31347420,31347214,31350193,31347813,31349749,31348769,31348080,31347836,31347618,31347905,31349661,31350656,31347631,31350973,31347660,31349603,31350527,31350784,31349428,31349440,31348128,31349937,31350920,31349357,31348183,31351064,31349544,31350675,31348391,31349553,31347812,31349557,31350366,31348738,3…
GO:1901360	organic cyclic compound metabolic process	biological_process	0.99986	133	500	945	2831	31348395,31350759,31349863,31347419,31347576,31349029,31350642,31349554,31348531,31349716,31347751,31347623,31348165,31348942,31347289,31349042,31349904,31347218,31349713,31349462,31349104,31348976,31350700,31347730,31350492,31348277,31351072,31348594,31351028,31350110,31349947,31350345,31348993,31350772,31350000,31348485,31350450,31348131,31351179,31350922,31348924,31350304,31349556,31349988,313…
GO:0034641	cellular nitrogen compound metabolic process	biological_process	0.99988	142	500	999	2831	31349161,31348286,31347536,31349930,31347435,31349929,31347629,31350488,31347674,31349439,31350789,31348743,31350773,31348091,31347590,31351164,31351013,31347620,31349214,31347295,31349168,31350568,31348157,31348332,31348176,31347261,31347671,31348358,31349387,31351329,31347195,31349575,31351142,Novel00009,31348982,31348812,31349987,31347231,31349641,31348137,31349726,31350542,31348809,31347827,3…
GO:0006807	nitrogen compound metabolic process	biological_process	0.99993	176	500	1207	2831	31348129,31349275,31348992,31348813,31349884,31347710,31351321,31348704,31350908,31348525,31349546,31350551,31349356,31347898,31350200,31347215,31347749,31347831,31349594,31349490,31350290,31347818,31351033,31347657,31347994,31350694,31350306,31347544,31347615,31348444,31349556,31349985,31349988,31349732,31350450,31348131,31350922,31351179,31350304,31348924,31349584,31350345,31349947,31350772,313…
GO:0006725	cellular aromatic compound metabolic process	biological_process	0.99994	130	500	938	2831	31349985,31349988,31349556,31348444,31348131,31350450,31350304,31348924,31350922,31351033,31350290,31347544,31350306,31347615,31350694,31347994,31347898,31349546,31349356,31349594,31347749,31350200,31351321,31348525,31350908,31348704,31348813,31349884,31347710,31347819,31350759,31348395,31347419,31347576,31347623,31348165,31347751,31349716,31348942,31347289,31349904,31349042,31349029,31348531,313…
GO:0046483	heterocycle metabolic process	biological_process	0.99997	126	500	924	2831	31348286,31347289,31349904,31349042,31349161,31347435,31347751,31349716,31347623,31348165,31347536,31349930,31348942,31350488,31349554,31350642,31347629,31349929,31348531,31350789,31349439,31347576,31348395,31350759,31349863,31347419,31351013,31351164,31347590,31348091,31350773,31349214,31347620,31349947,31348993,31350345,31350772,31347295,31350000,31348485,31348157,31351028,31350568,31349168,313…
GO:0044260	cellular macromolecule metabolic process	biological_process	0.99999	119	500	894	2831	31347620,31350773,31348091,31347590,31351164,31351148,31349863,31347419,31348395,31350759,31350785,31347576,31347758,31348743,31347674,31349181,31347629,31349929,31347536,31349930,31348942,31347751,31347435,31347623,31349042,31349161,31348618,31348286,31347289,31351142,Novel00009,31349575,31350104,31351030,31348982,31347218,31349713,31350573,31349839,31349462,31347195,31349104,31348976,31349387,3…
GO:0006139	nucleobase-containing compound metabolic process	biological_process	0.99999	109	500	838	2831	31350110,31351028,31349168,31348157,31348485,31350000,31347295,31350345,31349947,31350772,31348993,31350492,31347671,31347261,31347730,31348594,31348332,31348176,31351329,31349104,31347195,31348976,31349462,31349387,31349987,31349575,31351142,31349713,31348982,31347218,31348942,31347536,31349930,31347623,31347435,31347751,31349161,31349042,31349904,31347289,31348286,31349929,31348531,31349554,313…
GO:0006310	DNA recombination	biological_process	1	12	500	180	2831	3.13513e+95
GO:0090304	nucleic acid metabolic process	biological_process	1	90	500	749	2831	31347577,31349556,31349207,31348444,31348182,31350675,31350922,31350304,31348924,31349544,31348183,31348131,31350450,31351033,31350542,31349641,31348137,31350290,31348190,31347615,31347994,31347827,31350694,31347898,31350193,31347749,31349594,31350200,31347660,31349428,31350784,31350908,31348525,31347836,31351321,31348769,31349749,31347710,31349884,31347631,31348813,31347419,31348395,31350759,313…
GO:0043170	macromolecule metabolic process	biological_process	1	126	500	985	2831	31348182,31348444,31347812,31347577,31349556,31349207,31348131,31350450,31351179,31348391,31350675,31350922,31349357,31350304,31348924,31348183,31349544,31349584,31348128,31348137,31350290,31347818,31349641,31351033,31350542,31347657,31350205,31347994,31350694,31347827,31348190,31347615,31350193,31347898,31347835,31350200,31349438,31347749,31349298,31349594,Novel00021,31350784,31349542,31349428,3…
GO:0006313	transposition, DNA-mediated	biological_process	1	4	500	125	2831	3.13496e+31
GO:0032196	transposition	biological_process	1	4	500	125	2831	3.13513e+31
GO:0006259	DNA metabolic process	biological_process	1	24	500	322	2831	3.13476e+191

## Sheet: cellular_component
GO_accession	Description	Term_type	Over_represented_pValue	DEG_item	DEG_list	Bg_item	Bg_list	Gene_names
GO:0031974	membrane-enclosed lumen	cellular_component	0.0069599	10	500	25	2831	3.1349e+79
GO:0043233	organelle lumen	cellular_component	0.0069599	10	500	25	2831	3.13494e+79
GO:0070013	intracellular organelle lumen	cellular_component	0.0069599	10	500	25	2831	3.1349e+79
GO:0044428	nuclear part	cellular_component	0.013056	10	500	27	2831	3.1349e+79
GO:0031981	nuclear lumen	cellular_component	0.016504	9	500	24	2831	3.13494e+71
GO:0033178	proton-transporting two-sector ATPase complex, catalytic domain	cellular_component	0.019391	3	500	4	2831	3.135e+23
GO:0044446	intracellular organelle part	cellular_component	0.030678	19	500	70	2831	3.13481e+151
GO:0000347	THO complex	cellular_component	0.031149	2	500	2	2831	3134859431350900
GO:0005694	chromosome	cellular_component	0.033486	7	500	19	2831	3.13507e+55
GO:0030286	dynein complex	cellular_component	0.03426	2	500	2	2831	3135003831349480
GO:0005618	cell wall	cellular_component	0.034816	2	500	2	2831	Novel00008,31349487
GO:0044422	organelle part	cellular_component	0.04526	19	500	73	2831	3.1351e+151
GO:0000228	nuclear chromosome	cellular_component	0.062577	5	500	13	2831	3.13475e+39
GO:0043232	intracellular non-membrane-bounded organelle	cellular_component	0.084998	23	500	96	2831	31348743,31348976,31347812,31349207,31350573,31350749,31350104,31349357,Novel00009,31348128,31349298,31349487,31350038,Novel00021,31347749,31347919,31348993,31349018,31347657,31347536,31350694,31350205,31347674
GO:0005875	microtubule associated complex	cellular_component	0.087479	2	500	3	2831	3135003831349480
GO:0043228	non-membrane-bounded organelle	cellular_component	0.092197	24	500	102	2831	31348743,31348976,31347812,31349207,31350749,31350573,31350104,31349357,Novel00009,31349298,31348128,Novel00021,31349487,31350038,31347749,31347919,31348993,31349018,31347657,31347536,31350694,31350205,31347674,31350908
GO:0043229	intracellular organelle	cellular_component	0.10822	41	500	191	2831	31348924,31349357,31351148,31347919,31348318,31348128,31348743,31348852,31348953,31349207,31347812,31350065,31350205,31350694,31347674,31349042,31347536,31347657,Novel00009,31350104,31347218,31347749,31349298,31350038,Novel00021,31349487,31349387,31349839,31350573,31350749,31347821,31347898,31348976,31349932,31348594,31350908,31348593,31348993,31347423,31349018,31351028
GO:0005654	nucleoplasm	cellular_component	0.11315	4	500	11	2831	3.1349e+31
GO:0044451	nucleoplasm part	cellular_component	0.11315	4	500	11	2831	3.1351e+31
GO:0016469	proton-transporting two-sector ATPase complex	cellular_component	0.11479	3	500	7	2831	3.135e+23
GO:0005741	mitochondrial outer membrane	cellular_component	0.14779	2	500	4	2831	3134789831348970
GO:0031968	organelle outer membrane	cellular_component	0.14779	2	500	4	2831	3134897631347890
GO:0044391	ribosomal subunit	cellular_component	0.1517	2	500	4	2831	3134812831347910
GO:1902494	catalytic complex	cellular_component	0.15662	9	500	35	2831	3.1349e+71
GO:0043226	organelle	cellular_component	0.16025	41	500	198	2831	31349042,31347536,31347657,31350065,31350205,31350694,31347674,31348743,31348852,31348953,31349207,31347812,31348924,31349357,31351148,31347919,31348318,31348128,31347423,31348993,31349018,31351028,31349932,31348594,31350908,31348593,31349387,31350749,31349839,31350573,31347821,31347898,31348976,Novel00009,31350104,31347218,31347749,31349487,31349298,31350038,Novel00021
GO:0005795	Golgi stack	cellular_component	0.17337	1	500	1	2831	31348953
GO:0000428	DNA-directed RNA polymerase complex	cellular_component	0.17449	1	500	1	2831	31349387
GO:0005667	transcription factor complex	cellular_component	0.17449	1	500	1	2831	31349387
GO:0005674	transcription factor TFIIF complex	cellular_component	0.17449	1	500	1	2831	31349387
GO:0016591	DNA-directed RNA polymerase II, holoenzyme	cellular_component	0.17449	1	500	1	2831	31349387
GO:0030880	RNA polymerase complex	cellular_component	0.17449	1	500	1	2831	31349387
GO:0044798	nuclear transcription factor complex	cellular_component	0.17449	1	500	1	2831	31349387
GO:0055029	nuclear DNA-directed RNA polymerase complex	cellular_component	0.17449	1	500	1	2831	31349387
GO:0090575	RNA polymerase II transcription factor complex	cellular_component	0.17449	1	500	1	2831	31349387
GO:0009346	citrate lyase complex	cellular_component	0.17485	1	500	1	2831	31349546
GO:0000785	chromatin	cellular_component	0.17557	1	500	1	2831	31348993
GO:0000790	nuclear chromatin	cellular_component	0.17557	1	500	1	2831	31348993
GO:0016586	RSC complex	cellular_component	0.17557	1	500	1	2831	31348993
GO:0070603	SWI/SNF superfamily-type complex	cellular_component	0.17557	1	500	1	2831	31348993
GO:0019033	viral tegument	cellular_component	0.17625	1	500	1	2831	31347905
GO:0000313	organellar ribosome	cellular_component	0.17651	1	500	1	2831	31347919
GO:0000314	organellar small ribosomal subunit	cellular_component	0.17651	1	500	1	2831	31347919
GO:0005759	mitochondrial matrix	cellular_component	0.17651	1	500	1	2831	31347919
GO:0005761	mitochondrial ribosome	cellular_component	0.17651	1	500	1	2831	31347919
GO:0005763	mitochondrial small ribosomal subunit	cellular_component	0.17651	1	500	1	2831	31347919
GO:0015935	small ribosomal subunit	cellular_component	0.17651	1	500	1	2831	31347919
GO:0000346	transcription export complex	cellular_component	0.17658	1	500	1	2831	31350908
GO:0000445	THO complex part of transcription export complex	cellular_component	0.17658	1	500	1	2831	31350908
GO:0000795	synaptonemal complex	cellular_component	0.17659	1	500	1	2831	31347536
GO:0000446	nucleoplasmic THO complex	cellular_component	0.17669	1	500	1	2831	31348594
GO:0008023	transcription elongation factor complex	cellular_component	0.17669	1	500	1	2831	31348594
GO:0030915	Smc5-Smc6 complex	cellular_component	0.17808	1	500	1	2831	31347749
GO:0031160	spore wall	cellular_component	0.17939	1	500	1	2831	31349487
GO:0009349	riboflavin synthase complex	cellular_component	0.18236	1	500	1	2831	31349726
GO:0044427	chromosomal part	cellular_component	0.18456	4	500	13	2831	3.13507e+31
GO:0000793	condensed chromosome	cellular_component	0.18538	4	500	13	2831	3.13475e+31
GO:0043231	intracellular membrane-bounded organelle	cellular_component	0.1867	24	500	113	2831	3.1351e+191
GO:0043227	membrane-bounded organelle	cellular_component	0.19956	24	500	114	2831	3.13501e+191
GO:0005634	nucleus	cellular_component	0.20653	15	500	68	2831	3.13509e+119
GO:0043234	protein complex	cellular_component	0.22809	23	500	112	2831	3.1349e+183
GO:0032991	macromolecular complex	cellular_component	0.23274	36	500	179	2831	31350205,31347674,31349181,31349042,31347657,31349726,31350401,31349357,31348391,31351148,31347919,31348128,31348743,31350375,31349988,31349985,31347812,31348594,31350908,31348993,31351028,31349018,Novel00009,31350122,31350104,31349298,31350038,31349487,31349987,Novel00021,31347749,31349387,31349546,31350573,31350749,31348976
GO:0005739	mitochondrion	cellular_component	0.24003	5	500	19	2831	3.13499e+39
GO:0031360	intrinsic component of thylakoid membrane	cellular_component	0.28241	1	500	2	2831	31348864
GO:0031361	integral component of thylakoid membrane	cellular_component	0.28241	1	500	2	2831	31348864
GO:0009317	acetyl-CoA carboxylase complex	cellular_component	0.29231	1	500	2	2831	31350401
GO:0018995	host	cellular_component	0.3	2	500	6	2831	3134861831349570
GO:0033643	host cell part	cellular_component	0.3	2	500	6	2831	3134861831349570
GO:0043657	host cell	cellular_component	0.3	2	500	6	2831	3134861831349570
GO:0044215	other organism	cellular_component	0.3	2	500	6	2831	3134957531348610
GO:0044216	other organism cell	cellular_component	0.3	2	500	6	2831	3134957531348610
GO:0044217	other organism part	cellular_component	0.3	2	500	6	2831	3134957531348610
GO:0042651	thylakoid membrane	cellular_component	0.3016	2	500	7	2831	3134886431350370
GO:0044454	nuclear chromosome part	cellular_component	0.30654	3	500	11	2831	3.13507e+23
GO:0000794	condensed nuclear chromosome	cellular_component	0.30769	3	500	11	2831	3.1349e+23
GO:0098791	Golgi subcompartment	cellular_component	0.31942	1	500	2	2831	31348953
GO:0033644	host cell membrane	cellular_component	0.32714	1	500	2	2831	31348618
GO:0044218	other organism cell membrane	cellular_component	0.32714	1	500	2	2831	31348618
GO:0044279	other organism membrane	cellular_component	0.32714	1	500	2	2831	31348618
GO:0045261	proton-transporting ATP synthase complex, catalytic core F(1)	cellular_component	0.3282	1	500	2	2831	31349988
GO:0042470	melanosome	cellular_component	0.33318	1	500	2	2831	31347821
GO:0048770	pigment granule	cellular_component	0.33318	1	500	2	2831	31347821
GO:0009654	photosystem II oxygen evolving complex	cellular_component	0.33832	1	500	2	2831	31350375
GO:0098805	whole membrane	cellular_component	0.36796	2	500	7	2831	3134789831348970
GO:0044429	mitochondrial part	cellular_component	0.36898	3	500	12	2831	3.13479e+23
GO:0005840	ribosome	cellular_component	0.38625	14	500	69	2831	31350104,31349357,31350205,Novel00009,Novel00021,31349298,31348128,31347674,31347919,31348743,31349018,31347812,31347657,31350573
GO:0044444	cytoplasmic part	cellular_component	0.38818	25	500	130	2831	31349932,31350205,31350065,31347674,31347657,31349018,31350401,Novel00009,31349357,31350104,31351148,31347919,31348318,31349298,Novel00021,31348128,31349546,31348743,31349839,31350573,31348953,31347821,31347898,31347812,31348976
GO:1990234	transferase complex	cellular_component	0.41447	3	500	13	2831	3.13477e+23
GO:0016592	mediator complex	cellular_component	0.42455	2	500	8	2831	3135102831349040
GO:0030529	ribonucleoprotein complex	cellular_component	0.42961	14	500	71	2831	31348743,31347812,31349018,31347657,31350573,31350104,31349357,Novel00009,31350205,Novel00021,31349298,31348128,31347919,31347674
GO:0019012	virion	cellular_component	0.43472	8	500	41	2831	3.13508e+63
GO:0005801	cis-Golgi network	cellular_component	0.43512	1	500	3	2831	31349839
GO:0005839	proteasome core complex	cellular_component	0.44431	1	500	3	2831	31348391
GO:0015934	large ribosomal subunit	cellular_component	0.4528	1	500	3	2831	31348128
GO:0030312	external encapsulating structure	cellular_component	0.46236	3	500	14	2831	31349487,31347763,Novel00008
GO:0016020	membrane	cellular_component	0.46326	118	500	665	2831	31347905,31347446,31348864,31348080,31350775,31347618,31350908,31350784,31349542,31350210,31347907,31349962,31349198,31350529,31347724,31349907,31350503,31349737,31348586,31350508,31348524,31347951,31349934,31348278,31350671,31349193,31347898,31350644,31347422,31350362,31347763,31350702,31350305,31347453,31349759,31347704,31347634,31347884,31347217,31349025,31347541,31350563,31347474,31347632,313…
GO:0044424	intracellular part	cellular_component	0.48155	51	500	284	2831	31347536,31347657,31348942,31350401,31349042,31347674,31350065,31350205,31350694,31348953,31349207,31349988,31347812,31350375,31348852,31348743,31347919,31348318,31348128,31348391,31348924,31349357,31351148,31349018,31351028,31347423,31348993,31350908,31348593,31349932,31348864,31348594,31350749,31349839,31350573,31347821,31347898,31348976,31349387,31349546,31347749,31350038,31349298,31349487,Nov…
GO:0016023	cytoplasmic membrane-bounded vesicle	cellular_component	0.50466	2	500	9	2831	3134782131351140
GO:0031988	membrane-bounded vesicle	cellular_component	0.50466	2	500	9	2831	3134782131351140
GO:0005887	integral component of plasma membrane	cellular_component	0.50803	2	500	9	2831	3134990731347540
GO:0031226	intrinsic component of plasma membrane	cellular_component	0.50803	2	500	9	2831	3134990731347540
GO:0015630	microtubule cytoskeleton	cellular_component	0.51513	3	500	15	2831	3.13507e+23
GO:0019867	outer membrane	cellular_component	0.53291	7	500	39	2831	31348976,31347763,31347898,31350108,31347446,31350107,Novel00002
GO:0000502	proteasome complex	cellular_component	0.54166	1	500	4	2831	31348391
GO:0031082	BLOC complex	cellular_component	0.54433	1	500	4	2831	31351148
GO:0031083	BLOC-1 complex	cellular_component	0.54433	1	500	4	2831	31351148
GO:0005576	extracellular region	cellular_component	0.54531	11	500	63	2831	3.13507e+87
GO:0045259	proton-transporting ATP synthase complex	cellular_component	0.54671	1	500	4	2831	31349988
GO:0031012	extracellular matrix	cellular_component	0.54673	1	500	4	2831	31349839
GO:0019898	extrinsic component of membrane	cellular_component	0.55134	1	500	4	2831	31350375
GO:0044431	Golgi apparatus part	cellular_component	0.5538	2	500	10	2831	3134983931348950
GO:0033646	host intracellular part	cellular_component	0.55442	1	500	4	2831	31349575
GO:0033647	host intracellular organelle	cellular_component	0.55442	1	500	4	2831	31349575
GO:0033648	host intracellular membrane-bounded organelle	cellular_component	0.55442	1	500	4	2831	31349575
GO:0042025	host cell nucleus	cellular_component	0.55442	1	500	4	2831	31349575
GO:0043656	intracellular region of host	cellular_component	0.55442	1	500	4	2831	31349575
GO:0005622	intracellular	cellular_component	0.56341	54	500	308	2831	31348852,31348743,31350375,31350759,31347812,31349988,31349207,31348953,31351148,31348131,31349357,31348924,31348391,31348128,31348318,31347919,31349042,31350401,31348942,31347657,31347536,31350694,31350205,31350065,31347674,31349546,31349387,31348976,31347821,31347898,31350573,31349839,31350749,31350122,31347218,31347574,31350104,Novel00009,31350038,31349298,31349487,31348812,Novel00021,31347749…
GO:0031410	cytoplasmic vesicle	cellular_component	0.56408	2	500	10	2831	3134782131351140
GO:0031982	vesicle	cellular_component	0.56408	2	500	10	2831	3135114831347820
GO:0044423	virion part	cellular_component	0.56943	7	500	40	2831	3.13479e+55
GO:0044421	extracellular region part	cellular_component	0.56952	3	500	17	2831	3.13494e+23
GO:0034357	photosynthetic membrane	cellular_component	0.56994	3	500	17	2831	3.13501e+23
GO:0019028	viral capsid	cellular_component	0.58804	5	500	29	2831	3.1351e+39
GO:0005577	fibrinogen complex	cellular_component	0.59513	1	500	5	2831	31348976
GO:0031984	organelle subcompartment	cellular_component	0.6011	2	500	11	2831	3134831831348950
GO:0098588	bounding membrane of organelle	cellular_component	0.60418	3	500	17	2831	3.1349e+23
GO:0005794	Golgi apparatus	cellular_component	0.61095	2	500	11	2831	3134983931348950
GO:0005740	mitochondrial envelope	cellular_component	0.61545	2	500	11	2831	3134897631347890
GO:0031966	mitochondrial membrane	cellular_component	0.61545	2	500	11	2831	3134897631347890
GO:0009523	photosystem II	cellular_component	0.61637	2	500	11	2831	3135012231350370
GO:0005623	cell	cellular_component	0.62253	64	500	371	2831	Novel00009,31347218,31350122,31350104,31348812,31347636,31349487,31349387,31350573,31350749,31349839,31348976,31349763,31348594,31347671,31348993,31351028,31349018,31351148,31348318,31348743,31350759,31350065,31347674,31349181,31349042,31348942,31347536,31350401,31347574,31349298,31350038,Novel00021,31347749,31349546,31349936,31347898,31347821,31349193,31348864,31349932,31348593,31350908,31347423…
GO:0044464	cell part	cellular_component	0.62253	64	500	371	2831	31348318,31351148,31350759,31348743,31347674,31349181,31350065,31348942,31347536,31350401,31349042,31348812,31347636,31349487,Novel00009,31350122,31347218,31350104,31350749,31349839,31350573,31348976,31349763,31349387,31347671,31348594,31351028,31349018,31348993,31347919,31348128,31349357,31348924,31348391,31348131,31349207,31349988,31348953,31347812,31348852,Novel00008,31350375,31347763,31350694…
GO:0005829	cytosol	cellular_component	0.62478	1	500	5	2831	31351148
GO:0044445	cytosolic part	cellular_component	0.62478	1	500	5	2831	31351148
GO:0015627	type II protein secretion system complex	cellular_component	0.6309	1	500	5	2831	31349181
GO:0005856	cytoskeleton	cellular_component	0.63124	3	500	18	2831	3.13507e+23
GO:0044430	cytoskeletal part	cellular_component	0.63124	3	500	18	2831	3.13507e+23
GO:0009579	thylakoid	cellular_component	0.65024	3	500	19	2831	3.13489e+23
GO:0044436	thylakoid part	cellular_component	0.65024	3	500	19	2831	3.13501e+23
GO:0005615	extracellular space	cellular_component	0.66341	2	500	13	2831	3134943831348970
GO:0009521	photosystem	cellular_component	0.66468	2	500	12	2831	3135037531350120
GO:0031967	organelle envelope	cellular_component	0.66637	2	500	12	2831	3134789831348970
GO:0009288	bacterial-type flagellum	cellular_component	0.67973	1	500	6	2831	31350908
GO:0061695	transferase complex, transferring phosphorus-containing groups	cellular_component	0.69075	1	500	6	2831	31349387
GO:0071944	cell periphery	cellular_component	0.69919	8	500	51	2831	Novel00008,31349763,31347541,31349193,31349907,31349487,31347763,31347636
GO:0012505	endomembrane system	cellular_component	0.70382	4	500	26	2831	3.13511e+31
GO:1990204	oxidoreductase complex	cellular_component	0.70489	1	500	6	2831	31350375
GO:0009279	cell outer membrane	cellular_component	0.73859	1	500	7	2831	31347763
GO:0030133	transport vesicle	cellular_component	0.75176	1	500	7	2831	31351148
GO:0005886	plasma membrane	cellular_component	0.76254	5	500	35	2831	3.13499e+39
GO:0005876	spindle microtubule	cellular_component	0.78958	1	500	8	2831	31350749
GO:0000778	condensed nuclear chromosome kinetochore	cellular_component	0.79069	1	500	8	2831	31350749
GO:0000780	condensed nuclear chromosome, centromeric region	cellular_component	0.79069	1	500	8	2831	31350749
GO:0000942	condensed nuclear chromosome outer kinetochore	cellular_component	0.79069	1	500	8	2831	31350749
GO:0042729	DASH complex	cellular_component	0.79069	1	500	8	2831	31350749
GO:0009289	pilus	cellular_component	0.79367	1	500	8	2831	31350759
GO:0098798	mitochondrial protein complex	cellular_component	0.79708	1	500	8	2831	31347919
GO:0005737	cytoplasm	cellular_component	0.81397	29	500	185	2831	31348128,31349298,31348812,Novel00021,31348318,31347919,31351148,31350104,31347574,31349357,31348924,Novel00009,31348976,31347898,31347812,31347821,31350573,31349839,31348953,31348743,31349546,31347674,31350205,31349932,31350065,31350401,31349018,31348942,31347657
GO:0005789	endoplasmic reticulum membrane	cellular_component	0.82504	1	500	9	2831	31348318
GO:0042175	nuclear outer membrane-endoplasmic reticulum membrane network	cellular_component	0.82504	1	500	9	2831	31348318
GO:0044432	endoplasmic reticulum part	cellular_component	0.82504	1	500	9	2831	31348318
GO:0098827	endoplasmic reticulum subcompartment	cellular_component	0.82504	1	500	9	2831	31348318
GO:0000775	chromosome, centromeric region	cellular_component	0.82704	1	500	9	2831	31350749
GO:0000776	kinetochore	cellular_component	0.82704	1	500	9	2831	31350749
GO:0000777	condensed chromosome kinetochore	cellular_component	0.82704	1	500	9	2831	31350749
GO:0000779	condensed chromosome, centromeric region	cellular_component	0.82704	1	500	9	2831	31350749
GO:0000940	condensed chromosome outer kinetochore	cellular_component	0.82704	1	500	9	2831	31350749
GO:0098687	chromosomal region	cellular_component	0.82704	1	500	9	2831	31350749
GO:0005874	microtubule	cellular_component	0.8275	1	500	9	2831	31350749
GO:0031975	envelope	cellular_component	0.82756	3	500	24	2831	3.13479e+23
GO:0031090	organelle membrane	cellular_component	0.85154	3	500	25	2831	3.1349e+23
GO:0044459	plasma membrane part	cellular_component	0.85162	2	500	18	2831	3134754131349900
GO:0042995	cell projection	cellular_component	0.8518	2	500	18	2831	3135075931350900
GO:0005819	spindle	cellular_component	0.85769	1	500	10	2831	31350749
GO:0042597	periplasmic space	cellular_component	0.85803	1	500	10	2831	31349936
GO:0019031	viral envelope	cellular_component	0.86033	2	500	18	2831	3134897631350770
GO:0036338	viral membrane	cellular_component	0.86033	2	500	18	2831	3135077531348970
GO:0016021	integral component of membrane	cellular_component	0.86261	52	500	332	2831	31347453,31349780,31347920,31347704,31349042,31347541,31349041,31350362,31347763,31349793,31350702,31350305,31349933,31347941,31348262,31350461,31347421,31349553,31349557,31348953,31347474,31348318,31348520,31350210,31349542,31350784,31347907,31349962,31349198,31347803,31350449,31349907,31347905,31349188,31349823,31348864,31347272,31348080,31350775,31348278,31347221,31348976,31350671,31349763,313…
GO:0098796	membrane protein complex	cellular_component	0.86635	5	500	41	2831	3.135e+39
GO:0031224	intrinsic component of membrane	cellular_component	0.86834	52	500	333	2831	31350362,31347763,31349793,31350702,31350305,31349780,31347453,31347704,31349042,31347920,31347541,31349041,31347474,31348318,31348520,31349933,31347941,31348262,31350461,31347421,31349553,31349557,31348953,31347905,31349188,31349823,31348864,31347272,31348080,31350775,31349542,31350784,31350210,31347907,31349962,31349198,31347803,31350449,31349907,31350122,31348586,31350329,31348961,31350508,313…
GO:0044425	membrane part	cellular_component	0.87188	56	500	358	2831	31350329,31348586,31350122,31348384,31350508,31349987,31348961,31347221,31348278,31347898,31349763,31349193,31350671,31348976,31348864,31349823,31349188,31347905,31350775,31348080,31347272,31349962,31349542,31347907,31350210,31350784,31349907,31350449,31347803,31349198,31347474,31348520,31348318,31347421,31350461,31348262,31347941,31349933,31350375,31348953,31349988,31349985,31349557,31349553,313…
GO:0030313	cell envelope	cellular_component	0.9015	1	500	12	2831	31347763
GO:0044462	external encapsulating structure part	cellular_component	0.9015	1	500	12	2831	31347763
GO:0005783	endoplasmic reticulum	cellular_component	0.90281	1	500	12	2831	31348318

## Sheet: molecular_function
GO_accession	Description	Term_type	Over_represented_pValue	DEG_item	DEG_list	Bg_item	Bg_list	Gene_names
GO:0016491	oxidoreductase activity	molecular_function	1.6666e-06	113	500	441	2831	31351028,31349168,31350504,31348157,31347803,31347752,31350307,31349947,31348613,31348993,31348277,31349225,31347822,31348314,31347475,31348307,31348812,31347636,31347231,31347190,31347736,31348165,31348777,31348770,31350677,31349930,31347537,31349439,31349973,31350789,31347814,31350488,31350502,31350642,31348796,31350065,31348132,31347271,31347538,31349905,31347758,31350785,31347680,31349214,313…
GO:0003995	acyl-CoA dehydrogenase activity	molecular_function	2.4272e-06	18	500	34	2831	3.13499e+143
GO:0050662	coenzyme binding	molecular_function	0.00013251	66	500	249	2831	31350920,31350743,31349939,31350252,31347874,31349224,31349937,31347781,31350366,31350694,31350362,31350678,31348137,31348130,31350563,31348363,31349438,31349541,31349356,31350193,31350551,31350748,31348927,31348768,31350656,31348813,31347585,31348420,31348500,31349414,31350208,31348004,31347297,31350373,31348091,31347687,31349355,31351164,31350785,31347758,31349905,31347538,31350502,31347814,313…
GO:0016627	oxidoreductase activity, acting on the CH-CH group of donors	molecular_function	0.00017341	31	500	94	2831	31349439,31350789,31350678,31348813,31350656,31349225,31349168,31348363,31347752,31348157,31350677,31349603,31349947,31350208,31349414,31348500,31347636,31348812,31349224,31349937,31347231,31351164,31349355,31349939,31347687,31350920,31350366,31348132,31347781,31349936,31349356
GO:0048037	cofactor binding	molecular_function	0.00025935	81	500	327	2831	31350678,31350362,31350659,31350694,31347473,31350537,31348363,31350563,31348130,31350224,31348137,31349224,31349937,31347874,31350252,31350743,31349939,31350920,31348996,31350366,31347781,31347585,31348420,31348813,31350656,31348864,31347823,31350457,31347817,31348004,31350208,31349414,31348500,31349541,31348412,31347737,31349438,31348768,31348927,31350794,31350748,31350551,31350193,31349356,313…
GO:0050660	flavin adenine dinucleotide binding	molecular_function	0.00046297	31	500	99	2831	31349947,31348993,31350208,31348137,31347537,31349414,31348500,31349168,31351028,31348363,31347752,31348157,31350677,31349930,31348813,31349225,31348441,31350678,31350748,31349356,31350193,31347538,31347781,31351164,31349355,31349939,31348091,31347687,31347297,31347636,31349224
GO:0005231	excitatory extracellular ligand-gated ion channel activity	molecular_function	0.00096705	4	500	4	2831	3.13476e+31
GO:0005234	extracellular-glutamate-gated ion channel activity	molecular_function	0.00096705	4	500	4	2831	3.13485e+31
GO:0005342	organic acid transmembrane transporter activity	molecular_function	0.0011225	15	500	38	2831	3.13499e+119
GO:0046943	carboxylic acid transmembrane transporter activity	molecular_function	0.0011225	15	500	38	2831	3.13499e+119
GO:0008514	organic anion transmembrane transporter activity	molecular_function	0.0015366	15	500	39	2831	3.13481e+119
GO:0004970	ionotropic glutamate receptor activity	molecular_function	0.0041083	4	500	5	2831	3.13477e+31
GO:0005230	extracellular ligand-gated ion channel activity	molecular_function	0.0041083	4	500	5	2831	3.13485e+31
GO:0008066	glutamate receptor activity	molecular_function	0.0041083	4	500	5	2831	3.13485e+31
GO:0015276	ligand-gated ion channel activity	molecular_function	0.0041083	4	500	5	2831	3.13476e+31
GO:0022824	transmitter-gated ion channel activity	molecular_function	0.0041083	4	500	5	2831	3.13477e+31
GO:0022834	ligand-gated channel activity	molecular_function	0.0041083	4	500	5	2831	3.13477e+31
GO:0022835	transmitter-gated channel activity	molecular_function	0.0041083	4	500	5	2831	3.13485e+31
GO:0030594	neurotransmitter receptor activity	molecular_function	0.0041083	4	500	5	2831	3.13477e+31
GO:0015171	amino acid transmembrane transporter activity	molecular_function	0.0067403	10	500	25	2831	3.13497e+79
GO:0016151	nickel cation binding	molecular_function	0.010101	7	500	15	2831	3.13478e+55
GO:0016836	hydro-lyase activity	molecular_function	0.012427	13	500	39	2831	3.13478e+103
GO:0015103	inorganic anion transmembrane transporter activity	molecular_function	0.013462	30	500	115	2831	31349793,31347618,31350305,31347721,31348767,31349823,31347722,31349907,31347725,31349542,31348618,31350784,31347667,31347634,31348318,31348524,31349440,31348128,31350246,31349934,31349737,31350329,31348976,31349553,31349988,31349933,31347659,31347668,31349745,31348136
GO:0015114	phosphate ion transmembrane transporter activity	molecular_function	0.013462	30	500	115	2831	31347721,31349823,31347722,31348767,31349793,31350305,31347618,31348618,31349542,31350784,31347634,31347667,31347725,31349907,31349737,31350329,31349440,31348128,31350246,31348524,31348318,31349934,31349933,31349745,31347659,31347668,31348136,31348976,31349553,31349988
GO:0015318	inorganic solute uptake transmembrane transporter activity	molecular_function	0.013462	30	500	115	2831	31349793,31350305,31347618,31347721,31347722,31349823,31348767,31347725,31349907,31348618,31350784,31349542,31347667,31347634,31348128,31349440,31350246,31348524,31348318,31349934,31349737,31350329,31348976,31349553,31349988,31349933,31349745,31347659,31347668,31348136
GO:0015563	uptake transmembrane transporter activity	molecular_function	0.013462	30	500	115	2831	31350305,31347618,31349793,31348767,31349823,31347722,31347721,31349907,31347725,31347634,31347667,31349542,31348618,31350784,31349934,31348524,31348318,31350246,31348128,31349440,31350329,31349737,31349988,31349553,31348976,31348136,31349745,31349933,31347659,31347668
GO:0008509	anion transmembrane transporter activity	molecular_function	0.015224	30	500	116	2831	31349553,31348976,31349988,31349933,31349745,31347659,31347668,31348136,31349440,31348128,31350246,31348318,31348524,31349934,31349737,31350329,31347725,31349907,31348618,31349542,31350784,31347634,31347667,31349793,31350305,31347618,31347721,31347722,31349823,31348767
GO:0030151	molybdenum ion binding	molecular_function	0.016189	4	500	7	2831	3.13481e+31
GO:0003857	3-hydroxyacyl-CoA dehydrogenase activity	molecular_function	0.020144	15	500	50	2831	3.1351e+119
GO:0004312	fatty acid synthase activity	molecular_function	0.021448	4	500	7	2831	3.13478e+31
GO:0004315	3-oxoacyl-[acyl-carrier-protein] synthase activity	molecular_function	0.021448	4	500	7	2831	3.13508e+31
GO:0016209	antioxidant activity	molecular_function	0.02309	8	500	21	2831	31350659,31347794,31347737,31350921,31349990,Novel00007,31348613,31350224
GO:0004499	N,N-dimethylaniline monooxygenase activity	molecular_function	0.023167	6	500	14	2831	3.13494e+47
GO:0009055	electron carrier activity	molecular_function	0.024888	14	500	46	2831	3.13505e+111
GO:0004143	diacylglycerol kinase activity	molecular_function	0.029004	2	500	2	2831	3134934131348950
GO:0004089	carbonate dehydratase activity	molecular_function	0.029209	2	500	2	2831	3134724131349540
GO:0015128	gluconate transmembrane transporter activity	molecular_function	0.030869	2	500	2	2831	3135030531350780
GO:0042879	aldonate transmembrane transporter activity	molecular_function	0.030869	2	500	2	2831	3135030531350780
GO:0016782	transferase activity, transferring sulfur-containing groups	molecular_function	0.031111	5	500	11	2831	3.13489e+39
GO:0008791	arginine N-succinyltransferase activity	molecular_function	0.03113	2	500	2	2831	3134943731348120
GO:0016748	succinyltransferase activity	molecular_function	0.03113	2	500	2	2831	3134812931349430
GO:0016749	N-succinyltransferase activity	molecular_function	0.03113	2	500	2	2831	3134943731348120
GO:0003725	double-stranded RNA binding	molecular_function	0.032116	2	500	2	2831	3134999531350550
GO:0016835	carbon-oxygen lyase activity	molecular_function	0.034672	13	500	44	2831	3.1349e+103
GO:0030976	thiamine pyrophosphate binding	molecular_function	0.035379	5	500	12	2831	3.13488e+39
GO:0050661	NADP binding	molecular_function	0.035419	8	500	23	2831	3.13504e+63
GO:0008483	transaminase activity	molecular_function	0.036827	4	500	8	2831	3.13481e+31
GO:0008410	CoA-transferase activity	molecular_function	0.037718	4	500	8	2831	3.1351e+31
GO:0051287	NAD binding	molecular_function	0.037932	19	500	72	2831	3.13499e+151
GO:0016829	lyase activity	molecular_function	0.040593	27	500	110	2831	3.1351e+215
GO:0008028	monocarboxylic acid transmembrane transporter activity	molecular_function	0.040706	3	500	5	2831	3.13499e+23
GO:0004497	monooxygenase activity	molecular_function	0.044434	9	500	28	2831	3.13475e+71
GO:0016709	oxidoreductase activity, acting on paired donors, with incorporation or reduction of molecular oxygen, NAD(P)H as one donor, and incorporation of one atom of oxygen	molecular_function	0.045684	6	500	16	2831	3.1351e+47
GO:0022836	gated channel activity	molecular_function	0.047916	4	500	9	2831	3.13477e+31
GO:0022839	ion gated channel activity	molecular_function	0.047916	4	500	9	2831	3.13485e+31
GO:0016684	oxidoreductase activity, acting on peroxide as acceptor	molecular_function	0.04918	6	500	16	2831	3.13507e+47
GO:0004888	transmembrane signaling receptor activity	molecular_function	0.052265	5	500	13	2831	3.13475e+39
GO:0016747	transferase activity, transferring acyl groups other than amino-acyl groups	molecular_function	0.054627	16	500	60	2831	3.13494e+127
GO:0004601	peroxidase activity	molecular_function	0.055534	4	500	9	2831	3.13502e+31
GO:0015075	ion transmembrane transporter activity	molecular_function	0.055816	32	500	138	2831	31349988,31349553,31348136,31347668,31349933,31348318,31349440,31348128,31350246,31347634,31348618,31350305,31349793,31347721,31349763,31348976,31349745,31347659,31349934,31348524,31350329,31349737,31349907,31347725,31347667,31349542,31348419,31350784,31347618,31348767,31347722,31349823
GO:0016769	transferase activity, transferring nitrogenous groups	molecular_function	0.057399	4	500	9	2831	3.13481e+31
GO:0016861	intramolecular oxidoreductase activity, interconverting aldoses and ketoses	molecular_function	0.072094	3	500	6	2831	3.13499e+23
GO:0005215	transporter activity	molecular_function	0.072493	62	500	297	2831	31348976,31349193,31349763,31349518,31347422,31347659,31349745,31348961,31348524,31348384,31349934,31349737,31350329,31347725,31349907,31350784,31349542,31350210,31348419,31350640,31347667,31347272,31347683,31350908,31347618,31347905,31347722,31349823,31349188,31350880,31348767,31349553,31349026,31349988,31349632,31349933,31347668,31350461,31348136,31347421,31348128,31350246,31349440,31348318,313…
GO:0016746	transferase activity, transferring acyl groups	molecular_function	0.072734	21	500	87	2831	3.13475e+167
GO:0008194	UDP-glycosyltransferase activity	molecular_function	0.073068	3	500	6	2831	3.13488e+23
GO:0022891	substrate-specific transmembrane transporter activity	molecular_function	0.079018	33	500	147	2831	31348618,31347634,31347721,31349793,31350305,31347668,31349933,31348136,31349553,31349988,31348128,31349440,31350246,31348318,31350784,31349542,31348419,31347667,31347725,31349907,31347722,31349823,31348767,31347618,31347659,31349745,31348976,31349763,31349737,31350329,31348524,31348384,31349934
GO:0047465	N-acylglucosamine-6-phosphate 2-epimerase activity	molecular_function	0.082064	2	500	3	2831	3134881331348810
GO:0008915	lipid-A-disaccharide synthase activity	molecular_function	0.082406	2	500	3	2831	3134880931350700
GO:0004174	electron-transferring-flavoprotein dehydrogenase activity	molecular_function	0.085438	2	500	3	2831	3135019331350500
GO:0016649	oxidoreductase activity, acting on the CH-NH group of donors, quinone or similar compound as acceptor	molecular_function	0.085438	2	500	3	2831	3135019331350500
GO:0016614	oxidoreductase activity, acting on CH-OH group of donors	molecular_function	0.086603	25	500	109	2831	3.13494e+199
GO:0022892	substrate-specific transporter activity	molecular_function	0.092208	36	500	164	2831	31349745,31347659,31349763,31348976,31349737,31350329,31348384,31348524,31349934,31349542,31350784,31348419,31347667,31349907,31347725,31348767,31349823,31347722,31347618,31347668,31349933,31348136,31349553,31349988,31351148,31348318,31349440,31350246,31348128,31348618,31347634,31347721,31350642,31349793,31349181,31350305
GO:0008677	2-dehydropantoate 2-reductase activity	molecular_function	0.093238	9	500	32	2831	3.13495e+71
GO:0016840	carbon-nitrogen lyase activity	molecular_function	0.11051	3	500	7	2831	3.13479e+23
GO:0008176	tRNA (guanine-N7-)-methyltransferase activity	molecular_function	0.11579	4	500	11	2831	3.13502e+31
GO:0005216	ion channel activity	molecular_function	0.12389	6	500	20	2831	3.13485e+47
GO:0022838	substrate-specific channel activity	molecular_function	0.12389	6	500	20	2831	3.13486e+47
GO:0005516	calmodulin binding	molecular_function	0.13965	2	500	4	2831	3134938731350320
GO:0008289	lipid binding	molecular_function	0.13974	4	500	12	2831	3.13511e+31
GO:0051082	unfolded protein binding	molecular_function	0.14527	4	500	12	2831	3.13511e+31
GO:0016616	oxidoreductase activity, acting on the CH-OH group of donors, NAD or NADP as acceptor	molecular_function	0.14563	22	500	100	2831	3.13509e+175
GO:0016645	oxidoreductase activity, acting on the CH-NH group of donors	molecular_function	0.14807	6	500	21	2831	3.13505e+47
GO:0015109	chromate transmembrane transporter activity	molecular_function	0.14934	2	500	4	2831	3134766831347660
GO:0045735	nutrient reservoir activity	molecular_function	0.14984	2	500	4	2831	3134955631347270
GO:0004529	exodeoxyribonuclease activity	molecular_function	0.14984	4	500	12	2831	3.1349e+31
GO:0008855	exodeoxyribonuclease VII activity	molecular_function	0.14984	4	500	12	2831	3.13511e+31
GO:0016895	exodeoxyribonuclease activity, producing 5'-phosphomonoesters	molecular_function	0.14984	4	500	12	2831	3.13498e+31
GO:0000774	adenyl-nucleotide exchange factor activity	molecular_function	0.15099	2	500	4	2831	3134983931351140
GO:0060590	ATPase regulator activity	molecular_function	0.15099	2	500	4	2831	3135114831349830
GO:0005515	protein binding	molecular_function	0.15474	36	500	174	2831	31349839,31350581,31349193,31348976,31347553,31349387,31349854,31348307,31350748,31350552,31349438,31350329,31348412,31347218,31349941,31348129,31350504,31349747,31350908,31348704,31347230,31348594,31350114,31349863,31350090,31347919,31351064,31351148,31349716,31350658,31351033,31349299,31349161,31348160,31350170,31347994
GO:0003774	motor activity	molecular_function	0.15538	3	500	8	2831	3.13509e+23
GO:0004488	methylenetetrahydrofolate dehydrogenase (NADP+) activity	molecular_function	0.1564	3	500	8	2831	3.13483e+23
GO:0016860	intramolecular oxidoreductase activity	molecular_function	0.15825	3	500	8	2831	3.13492e+23
GO:0019205	nucleobase-containing compound kinase activity	molecular_function	0.15834	3	500	8	2831	3.13511e+23
GO:0004474	malate synthase activity	molecular_function	0.16356	1	500	1	2831	31350638
GO:0015267	channel activity	molecular_function	0.16479	8	500	31	2831	3.13477e+63
GO:0022803	passive transmembrane transporter activity	molecular_function	0.16479	8	500	31	2831	3.13485e+63
GO:0003840	gamma-glutamyltransferase activity	molecular_function	0.16715	1	500	1	2831	31347420
GO:0008811	chloramphenicol O-acetyltransferase activity	molecular_function	0.16721	1	500	1	2831	31349661
GO:0071949	FAD binding	molecular_function	0.16757	10	500	41	2831	3.1351e+79
GO:0043565	sequence-specific DNA binding	molecular_function	0.17027	23	500	105	2831	3.13477e+183
GO:0016153	urocanate hydratase activity	molecular_function	0.17275	1	500	1	2831	31349739
GO:0005044	scavenger receptor activity	molecular_function	0.17284	1	500	1	2831	31349904
GO:0038024	cargo receptor activity	molecular_function	0.17284	1	500	1	2831	31349904
GO:0015129	lactate transmembrane transporter activity	molecular_function	0.17298	1	500	1	2831	31349907
GO:1901618	organic hydroxy compound transmembrane transporter activity	molecular_function	0.17298	1	500	1	2831	31349907
GO:0034593	phosphatidylinositol bisphosphate phosphatase activity	molecular_function	0.17316	1	500	1	2831	31349041
GO:0034596	phosphatidylinositol phosphate 4-phosphatase activity	molecular_function	0.17316	1	500	1	2831	31349041
GO:0034597	phosphatidylinositol-4,5-bisphosphate 4-phosphatase activity	molecular_function	0.17316	1	500	1	2831	31349041
GO:0052866	phosphatidylinositol phosphate phosphatase activity	molecular_function	0.17316	1	500	1	2831	31349041
GO:0008375	acetylglucosaminyltransferase activity	molecular_function	0.17337	1	500	1	2831	31348953
GO:0008455	alpha-1,6-mannosylglycoprotein 2-beta-N-acetylglucosaminyltransferase activity	molecular_function	0.17337	1	500	1	2831	31348953
GO:0000989	transcription factor activity, transcription factor binding	molecular_function	0.17378	1	500	1	2831	31347218
GO:0003712	transcription cofactor activity	molecular_function	0.17378	1	500	1	2831	31347218
GO:0003713	transcription coactivator activity	molecular_function	0.17378	1	500	1	2831	31347218
GO:0035257	nuclear hormone receptor binding	molecular_function	0.17378	1	500	1	2831	31347218
GO:0051427	hormone receptor binding	molecular_function	0.17378	1	500	1	2831	31347218
GO:0008814	citrate CoA-transferase activity	molecular_function	0.17485	1	500	1	2831	31349546
GO:0005326	neurotransmitter transporter activity	molecular_function	0.1752	1	500	1	2831	31349793
GO:0005328	neurotransmitter:sodium symporter activity	molecular_function	0.1752	1	500	1	2831	31349793
GO:0008746	NAD(P)+ transhydrogenase activity	molecular_function	0.17541	1	500	1	2831	31350362
GO:0008750	NAD(P)+ transhydrogenase (AB-specific) activity	molecular_function	0.17541	1	500	1	2831	31350362
GO:0016652	oxidoreductase activity, acting on NAD(P)H, NAD(P) as acceptor	molecular_function	0.17541	1	500	1	2831	31350362
GO:0003941	L-serine ammonia-lyase activity	molecular_function	0.17592	1	500	1	2831	31347823
GO:0009015	N-succinylarginine dihydrolase activity	molecular_function	0.1761	1	500	1	2831	31349435
GO:0004334	fumarylacetoacetase activity	molecular_function	0.17624	1	500	1	2831	31349746
GO:0016822	hydrolase activity, acting on acid carbon-carbon bonds	molecular_function	0.17624	1	500	1	2831	31349746
GO:0016823	hydrolase activity, acting on acid carbon-carbon bonds, in ketonic substances	molecular_function	0.17624	1	500	1	2831	31349746
GO:0005157	macrophage colony-stimulating factor receptor binding	molecular_function	0.17648	1	500	1	2831	31349438
GO:0032182	ubiquitin-like protein binding	molecular_function	0.1765	1	500	1	2831	31349716
GO:0043130	ubiquitin binding	molecular_function	0.1765	1	500	1	2831	31349716
GO:0008774	acetaldehyde dehydrogenase (acetylating) activity	molecular_function	0.17652	1	500	1	2831	31347704
GO:0019900	kinase binding	molecular_function	0.17658	1	500	1	2831	31348129
GO:0019901	protein kinase binding	molecular_function	0.17658	1	500	1	2831	31348129
GO:0016843	amine-lyase activity	molecular_function	0.17661	1	500	1	2831	31347907
GO:0016844	strictosidine synthase activity	molecular_function	0.17661	1	500	1	2831	31347907
GO:0008716	D-alanine-D-alanine ligase activity	molecular_function	0.1767	3	500	9	2831	3.13479e+23
GO:0016783	sulfurtransferase activity	molecular_function	0.177	1	500	1	2831	31348923
GO:0008818	cobalamin 5'-phosphate synthase activity	molecular_function	0.17733	1	500	1	2831	31350700
GO:0051073	adenosylcobinamide-GDP ribazoletransferase activity	molecular_function	0.17733	1	500	1	2831	31350700
GO:0004298	threonine-type endopeptidase activity	molecular_function	0.1774	1	500	1	2831	31348391
GO:0070003	threonine-type peptidase activity	molecular_function	0.1774	1	500	1	2831	31348391
GO:0070403	NAD+ binding	molecular_function	0.17776	1	500	1	2831	31347585
GO:0004640	phosphoribosylanthranilate isomerase activity	molecular_function	0.17824	1	500	1	2831	31349214
GO:0004784	superoxide dismutase activity	molecular_function	0.17874	1	500	1	2831	31348613
GO:0016721	oxidoreductase activity, acting on superoxide radicals as acceptor	molecular_function	0.17874	1	500	1	2831	31348613
GO:0046332	SMAD binding	molecular_function	0.18043	1	500	1	2831	31350504
GO:0004616	phosphogluconate dehydrogenase (decarboxylating) activity	molecular_function	0.18194	8	500	32	2831	3.1351e+63
GO:0009881	photoreceptor activity	molecular_function	0.18236	1	500	1	2831	31348441
GO:0009882	blue light photoreceptor activity	molecular_function	0.18236	1	500	1	2831	31348441
GO:0005173	stem cell factor receptor binding	molecular_function	0.18309	1	500	1	2831	31348160
GO:0030411	scytalone dehydratase activity	molecular_function	0.18346	1	500	1	2831	31349029
GO:0004482	mRNA (guanine-N7-)-methyltransferase activity	molecular_function	0.18414	1	500	1	2831	31349641
GO:0008174	mRNA methyltransferase activity	molecular_function	0.18414	1	500	1	2831	31349641
GO:0004150	dihydroneopterin aldolase activity	molecular_function	0.18526	1	500	1	2831	31348358
GO:0016705	oxidoreductase activity, acting on paired donors, with incorporation or reduction of molecular oxygen	molecular_function	0.18658	12	500	52	2831	3.13472e+95
GO:0051032	nucleic acid transmembrane transporter activity	molecular_function	0.1871	1	500	1	2831	31348384
GO:0051033	RNA transmembrane transporter activity	molecular_function	0.1871	1	500	1	2831	31348384
GO:0016423	tRNA (guanine) methyltransferase activity	molecular_function	0.18794	4	500	13	2831	3.13502e+31
GO:0008097	5S rRNA binding	molecular_function	0.18834	1	500	1	2831	31350573
GO:0046982	protein heterodimerization activity	molecular_function	0.18998	1	500	1	2831	31349193
GO:0004564	beta-fructofuranosidase activity	molecular_function	0.1913	1	500	1	2831	31347740
GO:0004575	sucrose alpha-glucosidase activity	molecular_function	0.1913	1	500	1	2831	31347740
GO:0015926	glucosidase activity	molecular_function	0.1913	1	500	1	2831	31347740
GO:0090599	alpha-glucosidase activity	molecular_function	0.1913	1	500	1	2831	31347740
GO:0046914	transition metal ion binding	molecular_function	0.1944	24	500	114	2831	3.13472e+191
GO:0016701	oxidoreductase activity, acting on single donors with incorporation of molecular oxygen	molecular_function	0.20143	5	500	18	2831	3.13473e+39
GO:0018580	nitronate monooxygenase activity	molecular_function	0.20218	3	500	9	2831	3.13488e+23
GO:0008839	4-hydroxy-tetrahydrodipicolinate reductase	molecular_function	0.20254	3	500	9	2831	3.13504e+23
GO:0008484	sulfuric ester hydrolase activity	molecular_function	0.21014	2	500	5	2831	3134724731349040
GO:0016757	transferase activity, transferring glycosyl groups	molecular_function	0.21087	8	500	33	2831	3.13497e+63
GO:0019899	enzyme binding	molecular_function	0.21128	2	500	5	2831	3135114831348120
GO:0030234	enzyme regulator activity	molecular_function	0.2116	5	500	18	2831	3.13498e+39
GO:0020037	heme binding	molecular_function	0.21491	5	500	19	2831	3.13502e+39
GO:0016857	racemase and epimerase activity, acting on carbohydrates and derivatives	molecular_function	0.2155	2	500	5	2831	3134881331348810
GO:0004674	protein serine/threonine kinase activity	molecular_function	0.21735	2	500	5	2831	3134729531350540
GO:0005126	cytokine receptor binding	molecular_function	0.21941	2	500	5	2831	3134816031349430
GO:0004127	cytidylate kinase activity	molecular_function	0.22006	2	500	5	2831	3135030631347540
GO:0019201	nucleotide kinase activity	molecular_function	0.22006	2	500	5	2831	3135030631347540
GO:0050145	nucleoside phosphate kinase activity	molecular_function	0.22006	2	500	5	2831	3134754431350300
GO:0051087	chaperone binding	molecular_function	0.22357	2	500	5	2831	3135114831349830
GO:0016796	exonuclease activity, active with either ribo- or deoxyribonucleic acids and producing 5'-phosphomonoesters	molecular_function	0.2253	4	500	14	2831	3.13498e+31
GO:1901681	sulfur compound binding	molecular_function	0.23313	5	500	20	2831	3.13488e+39
GO:0022857	transmembrane transporter activity	molecular_function	0.23635	42	500	213	2831	31349763,31349193,31348976,31347659,31349745,31348384,31348524,31348961,31349934,31349737,31350329,31349907,31347725,31350784,31349542,31348419,31347667,31347272,31347618,31347905,31348767,31347722,31349823,31349553,31349988,31347668,31349933,31348136,31347421,31350461,31348318,31348128,31349440,31350246,31348618,31349042,31347634,31347920,31349793,31347763,31350305,31347721
GO:0017150	tRNA dihydrouridine synthase activity	molecular_function	0.25113	3	500	10	2831	3.13488e+23
GO:0019842	vitamin binding	molecular_function	0.25214	11	500	51	2831	3.13504e+87
GO:0046912	transferase activity, transferring acyl groups, acyl groups converted into alkyl on transfer	molecular_function	0.25515	2	500	6	2831	3135063831349910
GO:0016646	oxidoreductase activity, acting on the CH-NH group of donors, NAD or NADP as acceptor	molecular_function	0.2597	4	500	15	2831	3.13483e+31
GO:0016854	racemase and epimerase activity	molecular_function	0.2645	4	500	15	2831	3.13478e+31
GO:0005102	receptor binding	molecular_function	0.26507	5	500	20	2831	3.1349e+39
GO:0016651	oxidoreductase activity, acting on NAD(P)H	molecular_function	0.27341	4	500	15	2831	3.13504e+31
GO:0004536	deoxyribonuclease activity	molecular_function	0.27403	5	500	20	2831	3.13479e+39
GO:0016901	oxidoreductase activity, acting on the CH-OH group of donors, quinone or similar compound as acceptor	molecular_function	0.28374	2	500	6	2831	3134841231349350
GO:0016903	oxidoreductase activity, acting on the aldehyde or oxo group of donors	molecular_function	0.28825	5	500	21	2831	3.13507e+39
GO:0003777	microtubule motor activity	molecular_function	0.29043	2	500	6	2831	3135003831349480
GO:0017016	Ras GTPase binding	molecular_function	0.29091	1	500	2	2831	31351148
GO:0017048	Rho GTPase binding	molecular_function	0.29091	1	500	2	2831	31351148
GO:0031267	small GTPase binding	molecular_function	0.29091	1	500	2	2831	31351148
GO:0003735	structural constituent of ribosome	molecular_function	0.29396	15	500	70	2831	31350573,31347657,31349018,31347812,31350785,31348743,31347674,31348128,31349298,Novel00021,Novel00009,31350205,31349357,31350104,31348992
GO:0060589	nucleoside-triphosphatase regulator activity	molecular_function	0.30022	2	500	6	2831	3134983931351140
GO:0043169	cation binding	molecular_function	0.30118	39	500	205	2831	31348900,31347210,31347230,31348593,31348864,31348129,31350973,31351196,31347423,31349542,31348613,31349210,31347215,31348768,31349839,31348314,31347475,31347214,31350748,31349563,31350362,31347209,31350502,31351182,31350488,31349299,31347755,31349448,31349735,31347241,31347818,31348286,31349161,31350743,31348924,31347882,31348953,31349207,31347758
GO:0015370	solute:sodium symporter activity	molecular_function	0.30347	3	500	11	2831	3.13502e+23
GO:0016703	oxidoreductase activity, acting on single donors with incorporation of molecular oxygen, incorporation of one atom of oxygen (internal monooxygenases or internal mixed function oxidases)	molecular_function	0.30557	3	500	11	2831	3.13488e+23
GO:0016628	oxidoreductase activity, acting on the CH-CH group of donors, NAD or NADP as acceptor	molecular_function	0.31193	9	500	42	2831	3.13494e+71
GO:0003911	DNA ligase (NAD+) activity	molecular_function	0.31349	1	500	2	2831	31349207
GO:0004347	glucose-6-phosphate isomerase activity	molecular_function	0.31895	1	500	2	2831	31349904
GO:0030248	cellulose binding	molecular_function	0.31927	1	500	2	2831	31349338
GO:0008318	protein prenyltransferase activity	molecular_function	0.31953	1	500	2	2831	31351030
GO:0004448	isocitrate dehydrogenase activity	molecular_function	0.3197	1	500	2	2831	31350732
GO:0004450	isocitrate dehydrogenase (NADP+) activity	molecular_function	0.3197	1	500	2	2831	31350732
GO:0004451	isocitrate lyase activity	molecular_function	0.3198	1	500	2	2831	31347218
GO:0016892	endoribonuclease activity, producing 3'-phosphomonoesters	molecular_function	0.31995	1	500	2	2831	31349973
GO:0016894	endonuclease activity, active with either ribo- or deoxyribonucleic acids and producing 3'-phosphomonoesters	molecular_function	0.31995	1	500	2	2831	31349973
GO:0033897	ribonuclease T2 activity	molecular_function	0.31995	1	500	2	2831	31349973
GO:0005315	inorganic phosphate transmembrane transporter activity	molecular_function	0.32079	1	500	2	2831	31347725
GO:0004018	N6-(1,2-dicarboxyethyl)AMP AMP-lyase (fumarate-forming) activity	molecular_function	0.321	1	500	2	2831	31351013
GO:0050151	oleate hydratase activity	molecular_function	0.32161	1	500	2	2831	31349930
GO:0016813	hydrolase activity, acting on carbon-nitrogen (but not peptide) bonds, in linear amidines	molecular_function	0.32164	1	500	2	2831	31349435
GO:0004797	thymidine kinase activity	molecular_function	0.32204	1	500	2	2831	31351142
GO:0019136	deoxynucleoside kinase activity	molecular_function	0.32204	1	500	2	2831	31351142
GO:0019206	nucleoside kinase activity	molecular_function	0.32204	1	500	2	2831	31351142
GO:0019239	deaminase activity	molecular_function	0.32204	1	500	2	2831	31350457
GO:0030507	spectrin binding	molecular_function	0.32211	1	500	2	2831	31350329
GO:0008837	diaminopimelate epimerase activity	molecular_function	0.32221	1	500	2	2831	31347831
GO:0050380	undecaprenyl-diphosphatase activity	molecular_function	0.32234	1	500	2	2831	31350702
GO:0016410	N-acyltransferase activity	molecular_function	0.32256	7	500	31	2831	3.13496e+55
GO:0003779	actin binding	molecular_function	0.32324	1	500	2	2831	31350908
GO:0031683	G-protein beta/gamma-subunit complex binding	molecular_function	0.32336	1	500	2	2831	31349863
GO:0008686	3,4-dihydroxy-2-butanone-4-phosphate synthase activity	molecular_function	0.32339	1	500	2	2831	31350568
GO:0004045	aminoacyl-tRNA hydrolase activity	molecular_function	0.32368	1	500	2	2831	31348770
GO:0008479	queuine tRNA-ribosyltransferase activity	molecular_function	0.32388	1	500	2	2831	31350304
GO:0003746	translation elongation factor activity	molecular_function	0.32479	1	500	2	2831	31348594
GO:0016657	oxidoreductase activity, acting on NAD(P)H, nitrogenous group as acceptor	molecular_function	0.32523	1	500	2	2831	31348704
GO:0033739	preQ1 synthase activity	molecular_function	0.32523	1	500	2	2831	31348704
GO:0018576	catechol 1,2-dioxygenase activity	molecular_function	0.32606	1	500	2	2831	31350973
GO:0019114	catechol dioxygenase activity	molecular_function	0.32606	1	500	2	2831	31350973
GO:0003873	6-phosphofructo-2-kinase activity	molecular_function	0.32647	1	500	2	2831	31347439
GO:0003908	methylated-DNA-[protein]-cysteine S-methyltransferase activity	molecular_function	0.32671	1	500	2	2831	31350450
GO:0047869	dimethylpropiothetin dethiomethylase activity	molecular_function	0.32683	1	500	2	2831	31347271
GO:0036459	ubiquitinyl hydrolase activity	molecular_function	0.32696	1	500	2	2831	31349181
GO:0003688	DNA replication origin binding	molecular_function	0.32762	1	500	2	2831	31347660
GO:0036442	hydrogen-exporting ATPase activity	molecular_function	0.3282	1	500	2	2831	31349988
GO:0046961	proton-transporting ATPase activity, rotational mechanism	molecular_function	0.3282	1	500	2	2831	31349988
GO:0016832	aldehyde-lyase activity	molecular_function	0.32919	1	500	2	2831	31348358
GO:0004602	glutathione peroxidase activity	molecular_function	0.32953	1	500	2	2831	31349990
GO:0033743	peptide-methionine (R)-S-oxide reductase activity	molecular_function	0.33253	1	500	2	2831	31347657
GO:0010309	acireductone dioxygenase [iron(II)-requiring] activity	molecular_function	0.33362	1	500	2	2831	31347271
GO:0004872	receptor activity	molecular_function	0.33692	7	500	34	2831	3.13484e+55
GO:0016758	transferase activity, transferring hexosyl groups	molecular_function	0.34654	3	500	12	2831	3.13488e+23
GO:0016615	malate dehydrogenase activity	molecular_function	0.34782	2	500	7	2831	3134997331349350
GO:0008092	cytoskeletal protein binding	molecular_function	0.35474	3	500	12	2831	3.13509e+23
GO:0015293	symporter activity	molecular_function	0.35626	3	500	12	2831	3.13477e+23
GO:0015294	solute:cation symporter activity	molecular_function	0.35626	3	500	12	2831	3.13498e+23
GO:0008175	tRNA methyltransferase activity	molecular_function	0.35776	4	500	17	2831	3.13503e+31
GO:0008641	small protein activating enzyme activity	molecular_function	0.35809	2	500	7	2831	3135092031347230
GO:0047746	chlorophyllase activity	molecular_function	0.35947	2	500	7	2831	3134971631351070
GO:0004806	triglyceride lipase activity	molecular_function	0.36163	2	500	7	2831	3134971631349270
GO:0016702	oxidoreductase activity, acting on single donors with incorporation of molecular oxygen, incorporation of two atoms of oxygen	molecular_function	0.36166	2	500	7	2831	3134727131350970
GO:0004527	exonuclease activity	molecular_function	0.36542	6	500	28	2831	3.1349e+47
GO:0046872	metal ion binding	molecular_function	0.36714	37	500	199	2831	31351196,31348129,31350973,31348613,31349542,31347423,31347230,31348593,31348900,31347210,31348864,31348314,31349839,31348768,31347475,31347214,31350748,31349210,31347215,31349448,31349735,31347755,31347241,31349299,31349161,31347818,31348286,31349563,31347209,31350502,31350362,31351182,31350488,31348953,31349207,31347882,31348924
GO:0016776	phosphotransferase activity, phosphate group as acceptor	molecular_function	0.36964	2	500	7	2831	3135030631347540
GO:0051920	peroxiredoxin activity	molecular_function	0.37108	2	500	7	2831	3135092131347790
GO:0000166	nucleotide binding	molecular_function	0.3721	82	500	456	2831	31349641,31348137,31347755,31351033,31348363,31347994,31350362,31350678,31350306,31347544,31349985,31347577,31348953,31347781,31350366,31350920,31347208,31349939,31349732,31347874,31349937,31349224,31349414,31348500,31348004,31350208,31351196,31350656,31347631,31348813,31347585,31351026,31347880,31349356,31350193,31350748,31347537,31347920,31347289,31348286,31348942,31350677,31350360,31349930,313…
GO:1901265	nucleoside phosphate binding	molecular_function	0.3721	82	500	456	2831	31348137,31349641,31348363,31351033,31347755,31350362,31347994,31347544,31350306,31350678,31350366,31349985,31348953,31347577,31347781,31347208,31349939,31349732,31350920,31349937,31349224,31347874,31348004,31350208,31349414,31348500,31351196,31348813,31350656,31347631,31347880,31347585,31351026,31350748,31350193,31349356,31348286,31347289,31347537,31347920,31348165,31350677,31348942,31350360,313…
GO:0046906	tetrapyrrole binding	molecular_function	0.38661	5	500	24	2831	3.13502e+39
GO:0010181	FMN binding	molecular_function	0.39179	4	500	18	2831	3.1351e+31
GO:0005261	cation channel activity	molecular_function	0.39333	1	500	3	2831	31348618
GO:0003989	acetyl-CoA carboxylase activity	molecular_function	0.41702	1	500	3	2831	31350401
GO:0016421	CoA carboxylase activity	molecular_function	0.41702	1	500	3	2831	31350401
GO:0016885	ligase activity, forming carbon-carbon bonds	molecular_function	0.41702	1	500	3	2831	31350401
GO:0003824	catalytic activity	molecular_function	0.41709	288	500	1624	2831	31349438,31348695,31350921,31349541,31347750,31350530,31348927,31347420,31350916,31347631,31348080,31347880,31349736,31349542,31349940,31349454,31350973,31350654,31349603,31347208,31348183,31351064,31350366,31348996,31347812,31349614,31348953,31349436,31350659,31348809,31347473,31349739,31350678,31349641,31350542,31349746,31350658,31350122,31348982,31349435,31349191,31349575,31348812,31347636,313…
GO:0003724	RNA helicase activity	molecular_function	0.41731	7	500	35	2831	3.13499e+55
GO:0016877	ligase activity, forming carbon-sulfur bonds	molecular_function	0.42823	2	500	8	2831	3135092031347230
GO:0008199	ferric iron binding	molecular_function	0.43201	2	500	8	2831	3134890031350970
GO:0004826	phenylalanine-tRNA ligase activity	molecular_function	0.43366	1	500	3	2831	31348942
GO:0008924	malate dehydrogenase (quinone) activity	molecular_function	0.4372	1	500	3	2831	31349356
GO:0016881	acid-amino acid ligase activity	molecular_function	0.43797	3	500	14	2831	3.13479e+23
GO:0001871	pattern binding	molecular_function	0.43888	1	500	3	2831	31349338
GO:0030247	polysaccharide binding	molecular_function	0.43888	1	500	3	2831	31349338
GO:0003909	DNA ligase activity	molecular_function	0.43889	1	500	3	2831	31349207
GO:1901677	phosphate transmembrane transporter activity	molecular_function	0.4407	1	500	3	2831	31347725
GO:0016841	ammonia-lyase activity	molecular_function	0.44111	1	500	3	2831	31347823
GO:0018112	proline racemase activity	molecular_function	0.44194	1	500	3	2831	31347831
GO:0016842	amidine-lyase activity	molecular_function	0.44427	1	500	3	2831	31351013
GO:0008443	phosphofructokinase activity	molecular_function	0.44562	1	500	3	2831	31347439
GO:0019200	carbohydrate kinase activity	molecular_function	0.44562	1	500	3	2831	31347439
GO:0019783	ubiquitin-like protein-specific protease activity	molecular_function	0.44565	1	500	3	2831	31349181
GO:0016846	carbon-sulfur lyase activity	molecular_function	0.44662	2	500	8	2831	3135071931347270
GO:0044769	ATPase activity, coupled to transmembrane movement of ions, rotational mechanism	molecular_function	0.4496	1	500	3	2831	31349988
GO:0046933	proton-transporting ATP synthase activity, rotational mechanism	molecular_function	0.4496	1	500	3	2831	31349988
GO:0016667	oxidoreductase activity, acting on a sulfur group of donors	molecular_function	0.45304	4	500	19	2831	3.13507e+31
GO:0016671	oxidoreductase activity, acting on a sulfur group of donors, disulfide as acceptor	molecular_function	0.4534	1	500	3	2831	31347657
GO:0022884	macromolecule transmembrane transporter activity	molecular_function	0.45601	1	500	3	2831	31348384
GO:0016620	oxidoreductase activity, acting on the aldehyde or oxo group of donors, NAD or NADP as acceptor	molecular_function	0.45696	3	500	14	2831	3.1348e+23
GO:0004867	serine-type endopeptidase inhibitor activity	molecular_function	0.45703	1	500	3	2831	31347835
GO:0016763	transferase activity, transferring pentosyl groups	molecular_function	0.46017	3	500	14	2831	3.13492e+23
GO:0004518	nuclease activity	molecular_function	0.46441	10	500	54	2831	3.13498e+79
GO:0036094	small molecule binding	molecular_function	0.46672	92	500	524	2831	31349438,31348768,31350551,31350748,31350193,31349356,31347880,31348420,31347585,31351026,31348813,31347631,31350656,31351196,31348004,31350208,31349414,31348500,31349224,31349937,31347874,31347208,31349939,31350743,31349732,31350920,31350366,31349985,31347577,31347781,31348953,31347544,31350306,31350678,31350362,31347994,31351033,31348363,31348130,31347755,31348137,31349641,31349987,31347636,313…
GO:0015081	sodium ion transmembrane transporter activity	molecular_function	0.46893	3	500	14	2831	3.13477e+23
GO:0008374	O-acyltransferase activity	molecular_function	0.47132	2	500	9	2831	3134966131349690
GO:0015035	protein disulfide oxidoreductase activity	molecular_function	0.47181	3	500	14	2831	3.13507e+23
GO:0015036	disulfide oxidoreductase activity	molecular_function	0.47181	3	500	14	2831	3.13507e+23
GO:0005506	iron ion binding	molecular_function	0.4754	6	500	31	2831	3.13472e+47
GO:0030246	carbohydrate binding	molecular_function	0.4764	4	500	21	2831	3.13508e+31
GO:0038023	signaling receptor activity	molecular_function	0.48084	6	500	33	2831	3.13477e+47
GO:0005310	dicarboxylic acid transmembrane transporter activity	molecular_function	0.48933	2	500	9	2831	3135024631347650
GO:0017153	sodium:dicarboxylate symporter activity	molecular_function	0.48933	2	500	9	2831	3135024631347650
GO:0016853	isomerase activity	molecular_function	0.493	11	500	60	2831	3.13497e+87
GO:0003924	GTPase activity	molecular_function	0.49683	11	500	61	2831	3.13499e+87
GO:0008135	translation factor activity, RNA binding	molecular_function	0.49697	2	500	9	2831	3134859431349380
GO:0043115	precorrin-2 dehydrogenase activity	molecular_function	0.50076	6	500	32	2831	3.13512e+47
GO:0015144	carbohydrate transmembrane transporter activity	molecular_function	0.50145	2	500	9	2831	3135030531350780
GO:1901476	carbohydrate transporter activity	molecular_function	0.50145	2	500	9	2831	3135030531350780
GO:0060089	molecular transducer activity	molecular_function	0.50611	8	500	45	2831	3.13476e+63
GO:0004540	ribonuclease activity	molecular_function	0.50649	2	500	10	2831	3135132931349970
GO:0016413	O-acetyltransferase activity	molecular_function	0.5101	1	500	4	2831	31349661
GO:0051213	dioxygenase activity	molecular_function	0.51019	3	500	15	2831	3.13473e+23
GO:0008757	S-adenosylmethionine-dependent methyltransferase activity	molecular_function	0.51518	6	500	32	2831	3.13484e+47
GO:0004176	ATP-dependent peptidase activity	molecular_function	0.51664	1	500	4	2831	31347195
GO:0098772	molecular function regulator	molecular_function	0.52163	6	500	32	2831	3.13476e+47
GO:0005198	structural molecule activity	molecular_function	0.52718	18	500	99	2831	31349357,Novel00009,31350104,31347468,31349298,Novel00021,31348128,31350785,31348743,31350573,31348976,31347812,31350205,31348992,31347674,31347537,31347657,31349018
GO:0004470	malic enzyme activity	molecular_function	0.5299	1	500	4	2831	31349973
GO:0004471	malate dehydrogenase (decarboxylating) (NAD+) activity	molecular_function	0.5299	1	500	4	2831	31349973
GO:0051536	iron-sulfur cluster binding	molecular_function	0.53191	10	500	56	2831	3.13475e+79
GO:0051540	metal cluster binding	molecular_function	0.53191	10	500	56	2831	3.13478e+79
GO:0015116	sulfate transmembrane transporter activity	molecular_function	0.53224	1	500	4	2831	31349542
GO:0004096	catalase activity	molecular_function	0.53249	1	500	4	2831	31347737
GO:0000988	transcription factor activity, protein binding	molecular_function	0.53326	7	500	38	2831	3.13481e+55
GO:0051020	GTPase binding	molecular_function	0.53451	1	500	4	2831	31351148
GO:0003747	translation release factor activity	molecular_function	0.53465	1	500	4	2831	31349387
GO:0008079	translation termination factor activity	molecular_function	0.53465	1	500	4	2831	31349387
GO:0030170	pyridoxal phosphate binding	molecular_function	0.53537	6	500	33	2831	3.13484e+47
GO:0070279	vitamin B6 binding	molecular_function	0.53537	6	500	33	2831	3.13496e+47
GO:0016886	ligase activity, forming phosphoric ester bonds	molecular_function	0.53802	1	500	4	2831	31349207
GO:0047661	amino-acid racemase activity	molecular_function	0.54069	1	500	4	2831	31347831
GO:0003968	RNA-directed RNA polymerase activity	molecular_function	0.54455	1	500	4	2831	31349641
GO:0016855	racemase and epimerase activity, acting on amino acids and derivatives	molecular_function	0.54812	2	500	10	2831	3134973231347830
GO:0036361	racemase activity, acting on amino acids and derivatives	molecular_function	0.54812	2	500	10	2831	3134783131349730
GO:0005343	organic acid:sodium symporter activity	molecular_function	0.54836	2	500	10	2831	3135024631347650
GO:0015296	anion:cation symporter activity	molecular_function	0.54836	2	500	10	2831	3134765931350240
GO:0052689	carboxylic ester hydrolase activity	molecular_function	0.54866	4	500	22	2831	3.13488e+31
GO:0043566	structure-specific DNA binding	molecular_function	0.54998	4	500	22	2831	3.13477e+31
GO:0009982	pseudouridine synthase activity	molecular_function	0.55168	2	500	10	2831	3134946231348330
GO:0016407	acetyltransferase activity	molecular_function	0.55424	6	500	33	2831	3.13496e+47
GO:0042803	protein homodimerization activity	molecular_function	0.55814	2	500	10	2831	3135114831349830
GO:0043138	3'-5' DNA helicase activity	molecular_function	0.56402	1	500	4	2831	31350110
GO:0043140	ATP-dependent 3'-5' DNA helicase activity	molecular_function	0.56402	1	500	4	2831	31350110
GO:0003690	double-stranded DNA binding	molecular_function	0.58357	3	500	17	2831	3.1349e+23
GO:0030674	protein binding, bridging	molecular_function	0.59513	1	500	5	2831	31348976
GO:0060090	binding, bridging	molecular_function	0.59513	1	500	5	2831	31348976
GO:0015291	secondary active transmembrane transporter activity	molecular_function	0.59595	4	500	23	2831	3.13477e+31
GO:0004020	adenylylsulfate kinase activity	molecular_function	0.59861	2	500	11	2831	3134754431350300
GO:0016624	oxidoreductase activity, acting on the aldehyde or oxo group of donors, disulfide as acceptor	molecular_function	0.60167	1	500	5	2831	31350743
GO:0003854	3-beta-hydroxy-delta5-steroid dehydrogenase activity	molecular_function	0.60247	2	500	11	2831	3134990531350780
GO:0016229	steroid dehydrogenase activity	molecular_function	0.60247	2	500	11	2831	3135078931349900
GO:0033764	steroid dehydrogenase activity, acting on the CH-OH group of donors, NAD or NADP as acceptor	molecular_function	0.60247	2	500	11	2831	3135078931349900
GO:0015288	porin activity	molecular_function	0.60309	2	500	11	2831	3134904231347760
GO:0022829	wide pore channel activity	molecular_function	0.60309	2	500	11	2831	3134904231347760
GO:0008173	RNA methyltransferase activity	molecular_function	0.60793	5	500	29	2831	3.13496e+39
GO:0048038	quinone binding	molecular_function	0.61102	1	500	5	2831	31348412
GO:0008661	1-deoxy-D-xylulose-5-phosphate synthase activity	molecular_function	0.61228	1	500	5	2831	31350743
GO:0016744	transferase activity, transferring aldehyde or ketonic groups	molecular_function	0.61228	1	500	5	2831	31350743
GO:1901682	sulfur compound transmembrane transporter activity	molecular_function	0.61487	1	500	5	2831	31349542
GO:0016888	endodeoxyribonuclease activity, producing 5'-phosphomonoesters	molecular_function	0.61634	1	500	5	2831	31349632
GO:0016708	oxidoreductase activity, acting on paired donors, with incorporation or reduction of molecular oxygen, NAD(P)H as one donor, and incorporation of two atoms of oxygen into one donor	molecular_function	0.62092	1	500	5	2831	31347475
GO:0016743	carboxyl- or carbamoyltransferase activity	molecular_function	0.62188	1	500	5	2831	31351160
GO:0004514	nicotinate-nucleotide diphosphorylase (carboxylating) activity	molecular_function	0.62372	1	500	5	2831	31349214
GO:0008080	N-acetyltransferase activity	molecular_function	0.62424	5	500	29	2831	3.13477e+39
GO:0019829	cation-transporting ATPase activity	molecular_function	0.6262	1	500	5	2831	31349988
GO:0022853	active ion transmembrane transporter activity	molecular_function	0.6262	1	500	5	2831	31349988
GO:0042625	ATPase activity, coupled to transmembrane movement of ions	molecular_function	0.6262	1	500	5	2831	31349988
GO:0003697	single-stranded DNA binding	molecular_function	0.62737	1	500	5	2831	31351142
GO:0008942	nitrite reductase [NAD(P)H] activity	molecular_function	0.63051	1	500	5	2831	31347475
GO:0016661	oxidoreductase activity, acting on other nitrogenous compounds as donors	molecular_function	0.63051	1	500	5	2831	31347475
GO:0046857	oxidoreductase activity, acting on other nitrogenous compounds as donors, with NAD or NADP as acceptor	molecular_function	0.63051	1	500	5	2831	31347475
GO:0098809	nitrite reductase activity	molecular_function	0.63051	1	500	5	2831	31347475
GO:0009378	four-way junction helicase activity	molecular_function	0.63155	2	500	12	2831	3134719531351030
GO:0015932	nucleobase-containing compound transmembrane transporter activity	molecular_function	0.63157	1	500	5	2831	31348384
GO:0019843	rRNA binding	molecular_function	0.63804	1	500	5	2831	31350573
GO:0016740	transferase activity	molecular_function	0.63805	73	500	428	2831	31347631,31348813,31350916,31349661,31348698,31347907,31348177,31350777,31348129,31349438,31351016,31350200,31347749,31348278,31349902,31347813,31348294,31349546,31350551,31348994,31347420,31348809,31347466,31350306,31350707,31347544,31349641,31350290,31348130,31347541,31351033,31350542,31350304,31348183,31350743,31350450,31347208,31349584,31350774,31348806,31348444,31348953,31349550,31347458,313…
GO:0004871	signal transducer activity	molecular_function	0.6389	7	500	44	2831	3.13477e+55
GO:0004003	ATP-dependent DNA helicase activity	molecular_function	0.64061	1	500	5	2831	31350110
GO:0016298	lipase activity	molecular_function	0.64221	2	500	12	2831	3134971631349270
GO:0004719	protein-L-isoaspartate (D-aspartate) O-methyltransferase activity	molecular_function	0.65642	2	500	12	2831	3134844431347740
GO:0042802	identical protein binding	molecular_function	0.66018	2	500	12	2831	3135114831349830
GO:0008565	protein transporter activity	molecular_function	0.66059	3	500	18	2831	3.13506e+23
GO:0008270	zinc ion binding	molecular_function	0.66345	9	500	55	2831	3.13495e+71
GO:0015930	glutamate synthase activity	molecular_function	0.6668	1	500	6	2831	31349490
GO:0000990	transcription factor activity, core RNA polymerase binding	molecular_function	0.67365	6	500	37	2831	3.13496e+47
GO:0000996	core DNA-dependent RNA polymerase binding promoter specificity activity	molecular_function	0.67365	6	500	37	2831	3.13481e+47
GO:0016987	sigma factor activity	molecular_function	0.67365	6	500	37	2831	3.13496e+47
GO:0004252	serine-type endopeptidase activity	molecular_function	0.6754	3	500	19	2831	3.13477e+23
GO:0008172	S-methyltransferase activity	molecular_function	0.67828	1	500	6	2831	31350450
GO:0004665	prephenate dehydrogenase (NADP+) activity	molecular_function	0.68344	1	500	6	2831	31349937
GO:0008977	prephenate dehydrogenase activity	molecular_function	0.68344	1	500	6	2831	31349937
GO:0004521	endoribonuclease activity	molecular_function	0.68393	1	500	6	2831	31349973
GO:0043167	ion binding	molecular_function	0.6855	105	500	624	2831	31349225,31349615,31350114,31347230,31347210,31348613,31349947,31348993,31347439,31348157,31347752,31351028,31349168,31350552,31351142,31350329,31350917,31349987,31347636,31349387,31347475,31348314,31349839,31348442,31347195,31350065,31350502,31347209,31350488,31348441,31347920,31349161,31347537,31347289,31348286,31349930,31349735,31350677,31348942,31349299,31348165,31351160,31347297,31347687,313…
GO:0004659	prenyltransferase activity	molecular_function	0.6884	1	500	6	2831	31351030
GO:0015093	ferrous iron transmembrane transporter activity	molecular_function	0.69051	2	500	13	2831	3134982331350320
GO:0005179	hormone activity	molecular_function	0.69287	1	500	6	2831	31350552
GO:0003993	acid phosphatase activity	molecular_function	0.69347	1	500	6	2831	31350654
GO:0016773	phosphotransferase activity, alcohol group as acceptor	molecular_function	0.69626	11	500	70	2831	3.13475e+87
GO:0004866	endopeptidase inhibitor activity	molecular_function	0.69666	1	500	6	2831	31347835
GO:0030414	peptidase inhibitor activity	molecular_function	0.69666	1	500	6	2831	31347835
GO:0061134	peptidase regulator activity	molecular_function	0.69666	1	500	6	2831	31347835
GO:0061135	endopeptidase regulator activity	molecular_function	0.69666	1	500	6	2831	31347835
GO:0008137	NADH dehydrogenase (ubiquinone) activity	molecular_function	0.69801	1	500	6	2831	31350065
GO:0050136	NADH dehydrogenase (quinone) activity	molecular_function	0.69801	1	500	6	2831	31350065
GO:0010340	carboxyl-O-methyltransferase activity	molecular_function	0.70095	2	500	13	2831	3134774931348440
GO:0051998	protein carboxyl O-methyltransferase activity	molecular_function	0.70095	2	500	13	2831	3134844431347740
GO:0008026	ATP-dependent helicase activity	molecular_function	0.70237	1	500	6	2831	31350110
GO:0070035	purine NTP-dependent helicase activity	molecular_function	0.70237	1	500	6	2831	31350110
GO:0016301	kinase activity	molecular_function	0.70782	14	500	89	2831	3.13474e+111
GO:0005525	GTP binding	molecular_function	0.71818	15	500	96	2831	3.13497e+119
GO:0000150	recombinase activity	molecular_function	0.72438	3	500	20	2831	3.13476e+23
GO:0072509	divalent inorganic cation transmembrane transporter activity	molecular_function	0.73074	2	500	14	2831	3135032931349820
GO:0043168	anion binding	molecular_function	0.73478	75	500	457	2831	31350329,31350552,31351142,31350917,31347636,31349987,31349387,31347195,31348442,31349225,31350114,31349615,31347439,31349947,31348993,31351028,31349168,31347752,31348157,31347687,31348091,31347297,31351164,31349355,31347758,31347538,31349863,31350800,31350065,31350502,31348441,31347537,31347920,31347289,31350677,31348942,31349930,31351160,31348165,31349438,31350193,31349356,31350551,31350748,313…
GO:0004222	metalloendopeptidase activity	molecular_function	0.73669	3	500	21	2831	3.1348e+23
GO:0008276	protein methyltransferase activity	molecular_function	0.74013	2	500	14	2831	3134774931348440
GO:0043531	ADP binding	molecular_function	0.741	3	500	21	2831	3.13499e+23
GO:0015631	tubulin binding	molecular_function	0.74113	1	500	7	2831	31350170
GO:0034062	RNA polymerase activity	molecular_function	0.74268	3	500	21	2831	3.13496e+23
GO:0016655	oxidoreductase activity, acting on NAD(P)H, quinone or similar compound as acceptor	molecular_function	0.74614	1	500	7	2831	31350065
GO:0004857	enzyme inhibitor activity	molecular_function	0.74801	1	500	7	2831	31347835
GO:0019001	guanyl nucleotide binding	molecular_function	0.74928	15	500	98	2831	3.13479e+119
GO:0032561	guanyl ribonucleotide binding	molecular_function	0.74928	15	500	98	2831	3.13499e+119
GO:0003954	NADH dehydrogenase activity	molecular_function	0.75124	1	500	7	2831	31350065
GO:0016833	oxo-acid-lyase activity	molecular_function	0.75144	1	500	7	2831	31347218
GO:0016788	hydrolase activity, acting on ester bonds	molecular_function	0.75264	26	500	165	2831	3.13507e+207
GO:0003916	DNA topoisomerase activity	molecular_function	0.76832	1	500	8	2831	31349207
GO:0008171	O-methyltransferase activity	molecular_function	0.77482	2	500	15	2831	3134774931348440
GO:0008237	metallopeptidase activity	molecular_function	0.78634	3	500	23	2831	3.1348e+23
GO:0051539	4 iron, 4 sulfur cluster binding	molecular_function	0.78874	1	500	8	2831	31347823
GO:0004520	endodeoxyribonuclease activity	molecular_function	0.78962	1	500	8	2831	31349632
GO:0030545	receptor regulator activity	molecular_function	0.79273	1	500	8	2831	31350552
GO:0030546	receptor activator activity	molecular_function	0.79273	1	500	8	2831	31350552
GO:0048018	receptor agonist activity	molecular_function	0.79273	1	500	8	2831	31350552
GO:0008408	3'-5' exonuclease activity	molecular_function	0.79355	2	500	16	2831	3134955431348530
GO:0005381	iron ion transmembrane transporter activity	molecular_function	0.79432	2	500	16	2831	3135032931349820
GO:0046915	transition metal ion transmembrane transporter activity	molecular_function	0.79432	2	500	16	2831	3134982331350320
GO:0016820	hydrolase activity, acting on acid anhydrides, catalyzing transmembrane movement of substances	molecular_function	0.80069	2	500	16	2831	3134792031349980
GO:0042626	ATPase activity, coupled to transmembrane movement of substances	molecular_function	0.80069	2	500	16	2831	3134792031349980
GO:0043492	ATPase activity, coupled to movement of substances	molecular_function	0.80069	2	500	16	2831	3134792031349980
GO:0003723	RNA binding	molecular_function	0.80098	19	500	125	2831	3.13495e+151
GO:0046983	protein dimerization activity	molecular_function	0.80338	3	500	23	2831	3.13511e+23
GO:0004553	hydrolase activity, hydrolyzing O-glycosyl compounds	molecular_function	0.80627	3	500	24	2831	3.13477e+23
GO:0003678	DNA helicase activity	molecular_function	0.82027	5	500	38	2831	3.13476e+39
GO:0016893	endonuclease activity, active with either ribo- or deoxyribonucleic acids and producing 5'-phosphomonoesters	molecular_function	0.82184	1	500	9	2831	31349632
GO:0016755	transferase activity, transferring amino-acyl groups	molecular_function	0.82523	1	500	9	2831	31347420
GO:0003899	DNA-directed RNA polymerase activity	molecular_function	0.82713	2	500	17	2831	3134818331349160
GO:0016780	phosphotransferase activity, for other substituted phosphate groups	molecular_function	0.82791	1	500	9	2831	31350700
GO:0008234	cysteine-type peptidase activity	molecular_function	0.82916	1	500	9	2831	31349181
GO:0015399	primary active transmembrane transporter activity	molecular_function	0.82968	2	500	17	2831	3134998831347920
GO:0015405	P-P-bond-hydrolysis-driven transmembrane transporter activity	molecular_function	0.82968	2	500	17	2831	3134998831347920
GO:0001071	nucleic acid binding transcription factor activity	molecular_function	0.83244	30	500	193	2831	31347615,31348525,31347671,31347261,31347730,31348769,31347827,31349929,31347710,31347629,31347536,31350542,31347751,31347435,31349428,31349641,31347295,31350772,31347620,31349594,31350773,31350922,31350675,31349713,31348131,31347577,31349556,31349104,31350759,31348395
GO:0003700	transcription factor activity, sequence-specific DNA binding	molecular_function	0.83244	30	500	193	2831	31349594,31347620,31348131,31349713,31350922,31350675,31350773,31348395,31350759,31349104,31347577,31349556,31348769,31347730,31347261,31347615,31347671,31348525,31347710,31347629,31349929,31347827,31347751,31347435,31350542,31347536,31350772,31347295,31349641,31349428
GO:0022804	active transmembrane transporter activity	molecular_function	0.83353	6	500	45	2831	3.13477e+47
GO:0046873	metal ion transmembrane transporter activity	molecular_function	0.83763	6	500	46	2831	3.13477e+47
GO:0004519	endonuclease activity	molecular_function	0.84002	3	500	25	2831	3.13482e+23
GO:0016638	oxidoreductase activity, acting on the CH-NH2 group of donors	molecular_function	0.84453	1	500	10	2831	31349490
GO:0008168	methyltransferase activity	molecular_function	0.84783	11	500	79	2831	3.13503e+87
GO:0042623	ATPase activity, coupled	molecular_function	0.8505	4	500	33	2831	3.13479e+31
GO:0005488	binding	molecular_function	0.85448	229	500	1361	2831	31349905,31347538,31350800,31347356,31347758,31348974,31348091,31350373,31347687,31351148,31351164,31349735,31347536,31349930,31350677,31351160,31349299,31347948,31348274,31349161,31348160,31348286,31349995,31348441,31350789,31351141,31349338,31347629,31349929,31350502,31350488,31348314,31351329,31347195,31349387,31347475,31347190,31347231,31349987,31347636,31350552,31351142,31350329,31349575,313…
GO:0004386	helicase activity	molecular_function	0.85478	9	500	67	2831	3.13501e+71
GO:0032403	protein complex binding	molecular_function	0.85835	1	500	10	2831	31349863
GO:0000287	magnesium ion binding	molecular_function	0.85848	3	500	26	2831	3.13504e+23
GO:0003684	damaged DNA binding	molecular_function	0.85855	1	500	10	2831	31350784
GO:0008236	serine-type peptidase activity	molecular_function	0.86334	7	500	54	2831	3.13499e+55
GO:0017171	serine hydrolase activity	molecular_function	0.86334	7	500	54	2831	3.13477e+55
GO:0016879	ligase activity, forming carbon-nitrogen bonds	molecular_function	0.87229	3	500	27	2831	3.13479e+23
GO:0016866	intramolecular transferase activity	molecular_function	0.87668	2	500	19	2831	3134946231348330
GO:0044877	macromolecular complex binding	molecular_function	0.8837	1	500	11	2831	31349863
GO:0016741	transferase activity, transferring one-carbon groups	molecular_function	0.88452	12	500	89	2831	3.13502e+95
GO:0016798	hydrolase activity, acting on glycosyl bonds	molecular_function	0.88595	3	500	28	2831	3.13477e+23
GO:0004175	endopeptidase activity	molecular_function	0.88736	7	500	56	2831	3.13472e+55
GO:0008081	phosphoric diester hydrolase activity	molecular_function	0.89532	1	500	12	2831	31347822
GO:0030983	mismatched DNA binding	molecular_function	0.89607	1	500	12	2831	31347631
GO:0016830	carbon-carbon lyase activity	molecular_function	0.89736	3	500	28	2831	3.13484e+23
GO:0008094	DNA-dependent ATPase activity	molecular_function	0.89909	1	500	12	2831	31350110
GO:0016462	pyrophosphatase activity	molecular_function	0.89955	22	500	157	2831	3.13508e+175
GO:0004672	protein kinase activity	molecular_function	0.90727	3	500	30	2831	3.13505e+23
GO:0008134	transcription factor binding	molecular_function	0.91292	3	500	30	2831	3.1351e+23
GO:0016874	ligase activity	molecular_function	0.91379	9	500	74	2831	3.13509e+71
GO:0051537	2 iron, 2 sulfur cluster binding	molecular_function	0.91625	1	500	13	2831	31347475
GO:0016818	hydrolase activity, acting on acid anhydrides, in phosphorus-containing anhydrides	molecular_function	0.91741	22	500	160	2831	3.13495e+175
GO:0017111	nucleoside-triphosphatase activity	molecular_function	0.91926	21	500	154	2831	3.13509e+167
GO:0016765	transferase activity, transferring alkyl or aryl (other than methyl) groups	molecular_function	0.92993	2	500	23	2831	3135103031348810
GO:0022890	inorganic cation transmembrane transporter activity	molecular_function	0.93805	8	500	69	2831	3.135e+63
GO:0016817	hydrolase activity, acting on acid anhydrides	molecular_function	0.94495	22	500	166	2831	3.13509e+175
GO:0008170	N-methyltransferase activity	molecular_function	0.9451	1	500	15	2831	31349641
GO:0016597	amino acid binding	molecular_function	0.95428	1	500	16	2831	31351160
GO:0008324	cation transmembrane transporter activity	molecular_function	0.9545	9	500	79	2831	3.13498e+71
GO:0015077	monovalent inorganic cation transmembrane transporter activity	molecular_function	0.96013	4	500	43	2831	3.13477e+31
GO:0070011	peptidase activity, acting on L-amino acid peptides	molecular_function	0.96146	12	500	102	2831	3.13477e+95
GO:0016791	phosphatase activity	molecular_function	0.96362	4	500	44	2831	3.13507e+31
GO:0097159	organic cyclic compound binding	molecular_function	0.97058	164	500	1035	2831	31348130,31347755,31351033,31348363,31350290,31347615,31347544,31350306,31347300,31347994,31350537,31350694,31350362,31349556,31347781,31349985,31349224,31349662,31350922,31349732,31350743,31348131,31349939,31351159,31350503,31351196,31348500,31348004,31348420,31347585,31351321,31348864,31350558,31348813,31347898,31349356,31350551,31349594,31350360,31348942,31347751,31348165,31347623,31347920,313…
GO:1901363	heterocyclic compound binding	molecular_function	0.97058	164	500	1035	2831	31348004,31348500,31351159,31350503,31351196,31348813,31350558,31348864,31351321,31347585,31348420,31350551,31349356,31347898,31349594,31350290,31351033,31348363,31347755,31348130,31350362,31347994,31350537,31350694,31350306,31347544,31347300,31347615,31347781,31349556,31349985,31350743,31348131,31349732,31349939,31350922,31349662,31349224,31349947,31348993,31350345,31348485,31351028,31349615,313…
GO:0016810	hydrolase activity, acting on carbon-nitrogen (but not peptide) bonds	molecular_function	0.97482	1	500	19	2831	31349435
GO:0042578	phosphoric ester hydrolase activity	molecular_function	0.97753	5	500	56	2831	3.13476e+39
GO:0008233	peptidase activity	molecular_function	0.97818	13	500	115	2831	3.13478e+103
GO:0016772	transferase activity, transferring phosphorus-containing groups	molecular_function	0.97884	22	500	178	2831	3.13508e+175
GO:0015078	hydrogen ion transmembrane transporter activity	molecular_function	0.98114	1	500	20	2831	31349988
GO:0016887	ATPase activity	molecular_function	0.98181	13	500	119	2831	3.13475e+103
GO:0004673	protein histidine kinase activity	molecular_function	0.98285	1	500	22	2831	31347541
GO:0016775	phosphotransferase activity, nitrogenous group as acceptor	molecular_function	0.98285	1	500	22	2831	31347541
GO:0031406	carboxylic acid binding	molecular_function	0.98962	1	500	24	2831	31351160
GO:0043177	organic acid binding	molecular_function	0.98962	1	500	24	2831	31351160
GO:0004812	aminoacyl-tRNA ligase activity	molecular_function	0.99066	1	500	25	2831	31348942
GO:0016875	ligase activity, forming carbon-oxygen bonds	molecular_function	0.99066	1	500	25	2831	31348942
GO:0016876	ligase activity, forming aminoacyl-tRNA and related compounds	molecular_function	0.99066	1	500	25	2831	31348942
GO:0098519	nucleotide phosphatase activity, acting on free nucleotides	molecular_function	0.99296	1	500	26	2831	31347631
GO:0016779	nucleotidyltransferase activity	molecular_function	0.99318	4	500	56	2831	3.13499e+31
GO:0030554	adenyl nucleotide binding	molecular_function	0.99602	29	500	250	2831	31347208,31351148,31351142,31350329,31349987,31350917,31349387,31347758,31347195,31350800,31349839,31348953,31349863,31349985,31350114,31350065,31347994,31347631,31350306,31347544,31347880,31347289,31347439,31347920,31349641,31351033,31347755,31348942,31351196
GO:0017076	purine nucleotide binding	molecular_function	0.99629	33	500	278	2831	31351148,31347208,31349732,31349985,31348953,31349863,31347577,31350800,31347758,31350306,31347544,31350065,31347994,31348942,31347755,31351033,31349641,31347920,31347289,31350917,31349987,31350329,31351142,31349839,31347195,31348442,31349387,31351026,31347880,31347631,31350114,31351196,31347439
GO:0032553	ribonucleotide binding	molecular_function	0.99644	35	500	292	2831	31351026,31347880,31347631,31350114,31351196,31349168,31351028,31348157,31347439,31350917,31349987,31350329,31351142,31347195,31348442,31349387,31347544,31350306,31350065,31347994,31348942,31347755,31348165,31351033,31349641,31347920,31347289,31347208,31349732,31349985,31348953,31349863,31347577,31350800,31347758
GO:0016787	hydrolase activity	molecular_function	0.99663	68	500	503	2831	31350110,31347730,31349698,31348176,31351072,31347195,31348976,31347822,31351329,31349839,31349387,31349487,31349987,31350917,31347665,31349435,31350329,31349434,31348770,31349716,31349041,31348000,31347948,31347920,31349973,31349181,31347674,31348531,31349929,31349554,31350010,31350800,31350120,31350724,31349863,31351148,31350654,31349275,31350457,31349736,31349542,31349454,31351026,31350908,313…
GO:0097367	carbohydrate derivative binding	molecular_function	0.99697	35	500	294	2831	31347994,31350065,31350306,31347544,31349641,31347920,31347289,31348942,31347755,31348165,31351033,31347208,31349732,31347758,31349985,31349863,31348953,31347577,31350800,31347631,31350114,31351026,31347880,31347439,31351196,31349168,31351028,31348157,31350329,31351142,31350917,31349987,31349387,31347195,31348442
GO:0001882	nucleoside binding	molecular_function	0.99801	31	500	272	2831	31348442,31347195,31350800,31349863,31347577,31348953,31349985,31349387,31347758,31349987,31350917,31349732,31347208,31351142,31350329,31351033,31347755,31348942,31351196,31347289,31347439,31347920,31349641,31347880,31347544,31350306,31351026,31350114,31350065,31347994,31347631
GO:0001883	purine nucleoside binding	molecular_function	0.99801	31	500	272	2831	31349387,31347758,31348442,31347195,31350800,31347577,31348953,31349863,31349985,31349732,31347208,31351142,31350329,31349987,31350917,31347289,31347439,31347920,31349641,31351033,31347755,31351196,31348942,31350114,31350065,31347994,31347631,31350306,31347544,31347880,31351026
GO:0032549	ribonucleoside binding	molecular_function	0.99801	31	500	272	2831	31347920,31349641,31347439,31347289,31347755,31348942,31351196,31351033,31347994,31350065,31347631,31350114,31351026,31347880,31347544,31350306,31347758,31349387,31349863,31347577,31348953,31349985,31348442,31347195,31350800,31351142,31350329,31349732,31347208,31350917,31349987
GO:0032550	purine ribonucleoside binding	molecular_function	0.99801	31	500	272	2831	31349987,31350917,31349732,31347208,31351142,31350329,31348442,31350800,31347195,31347577,31348953,31349863,31349985,31349387,31347758,31347880,31347544,31350306,31351026,31350114,31350065,31347994,31347631,31351033,31347755,31348942,31351196,31347289,31347439,31347920,31349641
GO:0035639	purine ribonucleoside triphosphate binding	molecular_function	0.99801	31	500	272	2831	31349387,31347758,31348442,31347195,31350800,31348953,31347577,31349863,31349985,31349732,31347208,31351142,31350329,31349987,31350917,31347289,31347439,31347920,31349641,31351033,31347755,31351196,31348942,31350114,31350065,31347994,31347631,31347544,31347880,31350306,31351026
GO:0005524	ATP binding	molecular_function	0.9983	27	500	246	2831	3.13512e+215
GO:0032559	adenyl ribonucleotide binding	molecular_function	0.9983	27	500	246	2831	3.13509e+215
GO:0032555	purine ribonucleotide binding	molecular_function	0.99834	31	500	274	2831	31349987,31350917,31349732,31347208,31351142,31350329,31348442,31347195,31350800,31347577,31348953,31349863,31349985,31347758,31349387,31350306,31347544,31347880,31351026,31350114,31347994,31350065,31347631,31351033,31347755,31351196,31348942,31347289,31347439,31347920,31349641
GO:0008144	drug binding	molecular_function	0.99893	33	500	293	2831	31348420,31347880,31347631,31349615,31350114,31351196,31347439,31350917,31349987,31350552,31351142,31349438,31350329,31347195,31349387,31350551,31350306,31347544,31350065,31347994,31347755,31348130,31348942,31351033,31347920,31349641,31347289,31347208,31348953,31349863,31349985,31350800,31347758
GO:0003676	nucleic acid binding	molecular_function	0.99981	85	500	646	2831	31349207,31349556,31348182,31350375,31349662,31347208,31348131,31348183,31349544,31350675,31350922,31350542,31351033,31350290,31349641,31347763,31347300,31347615,31348190,31350694,31347827,31347994,31347898,31349594,31348412,31348637,31347660,31351159,31350503,31350784,31349749,31348769,31351321,31347836,31350558,31347631,31350759,31347419,31349863,31347758,31347356,31347576,31348974,31349182,313…
GO:0003677	DNA binding	molecular_function	0.99983	66	500	526	2831	31349947,31350345,31347295,31348485,31347173,31348400,31347730,31347261,31350492,31347671,31348176,31349462,31348976,31349104,31349387,31350104,31349713,31351142,31349575,31347751,31347623,31347536,31348942,31348286,31348274,31347920,31349161,31347629,31349929,31350759,31347419,31347576,31347356,31347758,31349182,31347660,31351159,31350503,31350784,31351321,31348769,31349749,31347836,31347631,313…
GO:0004803	transposase activity	molecular_function	1	3	500	122	2831	3.13513e+23
