# Supplementary material for: Transcriptomic Analysis of Drug-Resistance Acinetobacter baumannii under the Stress Condition Caused by Litsea cubeba L. Essential Oil via RNA Sequencing
Source: Genes (Basel). 2021 Jun 29;12(7):1003. doi: 10.3390/genes12071003 (PMC8307839; doi:10.3390/genes12071003)
Supplement: Supplementary file 1 [file genes-12-01003-s001.zip › Supplementary Table S3 KEGG enrichment.xlsx]

## Sheet: 672 DEGs
##Databases: KEGG PATHWAY
##Statistical test method: hypergeometric test / Fisher's exact test
##FDR correction method: Benjamini and Hochberg
#Term	Database	ID	Input number	Background number	P-Value	Input	KEGG_ID/KO	Entrez_ID	Hyperlink
Valine, leucine and isoleucine degradation	KEGG PATHWAY	acb00280	20	23	0.000125179	31349246|31347756|31348317|31349940|31349936|31349937|31349182|31348993|31349603|31347752|31347753|31350776|31347755|31348278|31349191|31350774|31350677|31350123|31350122|31350777	acb:A1S_2904|acb:A1S_1372|acb:A1S_2102|acb:A1S_0106|acb:A1S_2232|acb:A1S_0103|acb:A1S_2842|acb:A1S_2717|acb:A1S_2232|acb:A1S_1376|acb:A1S_1375|acb:A1S_1731|acb:A1S_1373|acb:A1S_2062|acb:A1S_2852|acb:A1S_1729|acb:A1S_1642|acb:A1S_2854|acb:A1S_0305|acb:A1S_1732|	4918021|4918715|4919223|4918586|4918102|4916921|4917558|4919320|4918102|4918719|4918718|4918553|4918716|4918066|4918170|4919495|4917967|4920226|4920251|4918554|	http://www.genome.jp/kegg-bin/show_pathway?acb00280/acb:A1S_1642%09red/acb:A1S_2904%09red/acb:A1S_0305%09red/acb:A1S_2717%09red/acb:A1S_0106%09red/acb:A1S_1732%09red/acb:A1S_2232%09red/acb:A1S_2854%09red/acb:A1S_0103%09red/acb:A1S_1729%09red/acb:A1S_1731%09red/acb:A1S_2062%09red/acb:A1S_2852%09red/acb:A1S_2842%09red/acb:A1S_1375%09red/acb:A1S_1376%09red/acb:A1S_2102%09red/acb:A1S_1373%09red/acb:A…
Propanoate metabolism	KEGG PATHWAY	acb00640	19	26	0.000838258	31351196|31350774|31349938|31349940|31349936|31349191|31349615|31351195|31348992|31348991|31349207|31347880|31349643|31348278|31349182|31350401|31350677|31349603|31350123	acb:A1S_2011|acb:A1S_1729|acb:A1S_0104|acb:A1S_0106|acb:A1S_2232|acb:A1S_2852|acb:A1S_3281|acb:A1S_2010|acb:A1S_2718|acb:A1S_2719|acb:A1S_2869|acb:A1S_1270|acb:A1S_3309|acb:A1S_2062|acb:A1S_2842|acb:A1S_0608|acb:A1S_1642|acb:A1S_2232|acb:A1S_2854|	4917262|4919495|4920086|4918586|4918102|4918170|4918388|4917261|4919321|4919322|4919466|4918241|4920257|4918066|4917558|4917949|4917967|4918102|4920226|	http://www.genome.jp/kegg-bin/show_pathway?acb00640/acb:A1S_2011%09red/acb:A1S_2010%09red/acb:A1S_1642%09red/acb:A1S_1270%09red/acb:A1S_2718%09red/acb:A1S_0608%09red/acb:A1S_2719%09red/acb:A1S_0106%09red/acb:A1S_3309%09red/acb:A1S_2232%09red/acb:A1S_2854%09red/acb:A1S_3281%09red/acb:A1S_1729%09red/acb:A1S_0104%09red/acb:A1S_2062%09red/acb:A1S_2852%09red/acb:A1S_2842%09red/acb:A1S_2869%09red
Butanoate metabolism	KEGG PATHWAY	acb00650	18	25	0.00128977	31347756|31347474|31350748|31350366|31349191|31349615|31349614|31347814|31349940|31350776|31350777|31348278|31349182|31350774|31348996|31350123|31349546|31350785	acb:A1S_1372|acb:A1S_3280|acb:A1S_1705|acb:A1S_0572|acb:A1S_2852|acb:A1S_3281|acb:A1S_3280|acb:A1S_1343|acb:A1S_0106|acb:A1S_1731|acb:A1S_1732|acb:A1S_2062|acb:A1S_2842|acb:A1S_1729|acb:A1S_2714|acb:A1S_2854|acb:A1S_3231|acb:A1S_1737|	4918715|4918387|4917852|4918660|4918170|4918388|4918387|4918225|4918586|4918553|4918554|4918066|4917558|4919495|4919317|4920226|4917866|4918559|	http://www.genome.jp/kegg-bin/show_pathway?acb00650/acb:A1S_1729%09red/acb:A1S_1732%09red/acb:A1S_0106%09red/acb:A1S_1343%09red/acb:A1S_2714%09red/acb:A1S_3231%09red/acb:A1S_3281%09red/acb:A1S_2854%09red/acb:A1S_1737%09red/acb:A1S_3280%09red/acb:A1S_1731%09red/acb:A1S_2062%09red/acb:A1S_2852%09red/acb:A1S_2842%09red/acb:A1S_1705%09red/acb:A1S_0572%09red/acb:A1S_1372%09red
Synthesis and degradation of ketone bodies	KEGG PATHWAY	acb00072	8	8	0.00867858	31347756|31349191|31350776|31350777|31350774|31349182|31348278|31350785	acb:A1S_1372|acb:A1S_2852|acb:A1S_1731|acb:A1S_1732|acb:A1S_1729|acb:A1S_2842|acb:A1S_2062|acb:A1S_1737|	4918715|4918170|4918553|4918554|4919495|4917558|4918066|4918559|	http://www.genome.jp/kegg-bin/show_pathway?acb00072/acb:A1S_1732%09red/acb:A1S_1737%09red/acb:A1S_1729%09red/acb:A1S_1731%09red/acb:A1S_2062%09red/acb:A1S_2852%09red/acb:A1S_2842%09red/acb:A1S_1372%09red
Fatty acid metabolism	KEGG PATHWAY	acb01212	18	32	0.00881638	31350774|31349940|31347466|31349191|31349182|31351195|31349207|31347880|31348500|31350563|31348278|31348277|31350401|31350677|31351196|31350123|31350122|31349355	acb:A1S_1729|acb:A1S_0106|acb:A1S_0080|acb:A1S_2852|acb:A1S_2842|acb:A1S_2010|acb:A1S_2869|acb:A1S_1270|acb:A1S_2279|acb:A1S_0818|acb:A1S_2062|acb:A1S_2061|acb:A1S_0608|acb:A1S_1642|acb:A1S_2011|acb:A1S_2854|acb:A1S_0305|acb:A1S_3053|	4919495|4918586|4919059|4918170|4917558|4917261|4919466|4918241|4916911|4919713|4918066|4918065|4917949|4917967|4917262|4920226|4920251|4918804|	http://www.genome.jp/kegg-bin/show_pathway?acb01212/acb:A1S_2011%09red/acb:A1S_2010%09red/acb:A1S_1270%09red/acb:A1S_0305%09red/acb:A1S_0608%09red/acb:A1S_2279%09red/acb:A1S_0106%09red/acb:A1S_1642%09red/acb:A1S_0080%09red/acb:A1S_2854%09red/acb:A1S_1729%09red/acb:A1S_2061%09red/acb:A1S_2062%09red/acb:A1S_2852%09red/acb:A1S_2842%09red/acb:A1S_3053%09red/acb:A1S_0818%09red/acb:A1S_2869%09red
Fatty acid degradation	KEGG PATHWAY	acb00071	14	22	0.00947873	31348317|31349940|31348500|31349191|31350676|31350122|31348314|31350774|31349182|31350677|31350123|31348278|31347231|31349355	acb:A1S_2102|acb:A1S_0106|acb:A1S_2279|acb:A1S_2852|acb:A1S_1641|acb:A1S_0305|acb:A1S_2098|acb:A1S_1729|acb:A1S_2842|acb:A1S_1642|acb:A1S_2854|acb:A1S_2062|acb:A1S_0994|acb:A1S_3053|	4919223|4918586|4916911|4918170|4917966|4920251|4919219|4919495|4917558|4917967|4920226|4918066|4916971|4918804|	http://www.genome.jp/kegg-bin/show_pathway?acb00071/acb:A1S_1641%09red/acb:A1S_0305%09red/acb:A1S_2854%09red/acb:A1S_2279%09red/acb:A1S_0106%09red/acb:A1S_1642%09red/acb:A1S_2098%09red/acb:A1S_0994%09red/acb:A1S_1729%09red/acb:A1S_2062%09red/acb:A1S_2852%09red/acb:A1S_2842%09red/acb:A1S_3053%09red/acb:A1S_2102%09red
Carbon metabolism	KEGG PATHWAY	acb01200	37	87	0.00951556	31349191|31348994|31351195|31348992|31348991|31351196|31350774|31349904|31347218|31350010|31350306|31350304|31350123|31348993|31349603|31349643|31349662|31348996|31350677|31350638|31349182|31349661|31347823|31349207|31348796|31349973|31350743|31348004|31348900|31349938|31349936|31350351|31349914|31349915|31348278|31350401|31349546	acb:A1S_2852|acb:A1S_2716|acb:A1S_2010|acb:A1S_2718|acb:A1S_2719|acb:A1S_2011|acb:A1S_1729|acb:A1S_0064|acb:A1S_1008|acb:A1S_0177|acb:A1S_0486|acb:A1S_0484|acb:A1S_2854|acb:A1S_2717|acb:A1S_2232|acb:A1S_3309|acb:A1S_3328|acb:A1S_2714|acb:A1S_1642|acb:A1S_1601|acb:A1S_2842|acb:A1S_3327|acb:A1S_1334|acb:A1S_2869|acb:A1S_2475|acb:A1S_0140|acb:A1S_1699|acb:A1S_1177|acb:A1S_2617|acb:A1S_0104|acb:A1S_2…	4918170|4919319|4917261|4919321|4919322|4917262|4919495|4917782|4917970|4917098|4919235|4918480|4920226|4919320|4918102|4920257|4918523|4919317|4917967|4920289|4917558|4918522|4918216|4919466|4917204|4917592|4919485|4917653|4917897|4920086|4918102|4917831|4920201|4919783|4918066|4917949|4917866|	http://www.genome.jp/kegg-bin/show_pathway?acb01200/acb:A1S_0177%09red/acb:A1S_1177%09red/acb:A1S_0558%09red/acb:A1S_3231%09red/acb:A1S_2854%09red/acb:A1S_1729%09red/acb:A1S_1601%09red/acb:A1S_2852%09red/acb:A1S_2011%09red/acb:A1S_2010%09red/acb:A1S_0064%09red/acb:A1S_2232%09red/acb:A1S_0104%09red/acb:A1S_0140%09red/acb:A1S_1334%09red/acb:A1S_0484%09red/acb:A1S_0486%09red/acb:A1S_1008%09red/acb:A…
Lysine degradation	KEGG PATHWAY	acb00310	10	13	0.0113825	31349614|31347474|31349940|31349191|31348994|31348317|31349182|31350774|31350123|31348278	acb:A1S_3280|acb:A1S_3280|acb:A1S_0106|acb:A1S_2852|acb:A1S_2716|acb:A1S_2102|acb:A1S_2842|acb:A1S_1729|acb:A1S_2854|acb:A1S_2062|	4918387|4918387|4918586|4918170|4919319|4919223|4917558|4919495|4920226|4918066|	http://www.genome.jp/kegg-bin/show_pathway?acb00310/acb:A1S_1729%09red/acb:A1S_2716%09red/acb:A1S_0106%09red/acb:A1S_2854%09red/acb:A1S_3280%09red/acb:A1S_2062%09red/acb:A1S_2852%09red/acb:A1S_2842%09red/acb:A1S_2102%09red
Geraniol degradation	KEGG PATHWAY	acb00281	12	18	0.0123979	31347781|31349939|31349224|31349225|31349940|31350678|31349414|31347756|31348363|31350123|31350122|31350216	acb:A1S_2149|acb:A1S_0105|acb:A1S_2886|acb:A1S_2887|acb:A1S_0106|acb:A1S_1643|acb:A1S_3111|acb:A1S_1372|acb:A1S_2149|acb:A1S_2854|acb:A1S_0305|acb:A1S_0402|	4917643|4918585|4920308|4920309|4918586|4917968|4919139|4918715|4917643|4920226|4920251|4919991|	http://www.genome.jp/kegg-bin/show_pathway?acb00281/acb:A1S_0305%09red/acb:A1S_2854%09red/acb:A1S_1643%09red/acb:A1S_2886%09red/acb:A1S_2887%09red/acb:A1S_3111%09red/acb:A1S_0105%09red/acb:A1S_0106%09red/acb:A1S_2149%09red/acb:A1S_0402%09red/acb:A1S_1372%09red
Phenylalanine metabolism	KEGG PATHWAY	acb00360	15	27	0.0174564	31351164|31347819|31347818|31349940|31347817|31348420|31350224|31349930|31347815|31347814|31347820|31349750|31347812|31347822|31347821	acb:A1S_1984|acb:A1S_1338|acb:A1S_1339|acb:A1S_0106|acb:A1S_1340|acb:A1S_2508|acb:A1S_0412|acb:A1S_0095|acb:A1S_1342|acb:A1S_1343|acb:A1S_1337|acb:A1S_3418|acb:A1S_1345|acb:A1S_1335|acb:A1S_1336|	4918833|4918220|4918221|4918586|4918222|4919432|4917979|4918290|4918224|4918225|4918219|4918914|4917484|4918217|4918218|	http://www.genome.jp/kegg-bin/show_pathway?acb00360/acb:A1S_1345%09red/acb:A1S_1340%09red/acb:A1S_0095%09red/acb:A1S_1342%09red/acb:A1S_1343%09red/acb:A1S_0106%09red/acb:A1S_2508%09red/acb:A1S_1335%09red/acb:A1S_1337%09red/acb:A1S_1336%09red/acb:A1S_1339%09red/acb:A1S_1338%09red/acb:A1S_3418%09red/acb:A1S_0412%09red/acb:A1S_1984%09red
Pyruvate metabolism	KEGG PATHWAY	acb00620	19	40	0.0254843	31348317|31349938|31349191|31349661|31351195|31348993|31349207|31347880|31349643|31349662|31348278|31349182|31350401|31350774|31351196|31350743|31349546|31349973|31350638	acb:A1S_2102|acb:A1S_0104|acb:A1S_2852|acb:A1S_3327|acb:A1S_2010|acb:A1S_2717|acb:A1S_2869|acb:A1S_1270|acb:A1S_3309|acb:A1S_3328|acb:A1S_2062|acb:A1S_2842|acb:A1S_0608|acb:A1S_1729|acb:A1S_2011|acb:A1S_1699|acb:A1S_3231|acb:A1S_0140|acb:A1S_1601|	4919223|4920086|4918170|4918522|4917261|4919320|4919466|4918241|4920257|4918523|4918066|4917558|4917949|4919495|4917262|4919485|4917866|4917592|4920289|	http://www.genome.jp/kegg-bin/show_pathway?acb00620/acb:A1S_2011%09red/acb:A1S_2010%09red/acb:A1S_1699%09red/acb:A1S_1270%09red/acb:A1S_0608%09red/acb:A1S_2717%09red/acb:A1S_3309%09red/acb:A1S_3328%09red/acb:A1S_0140%09red/acb:A1S_3327%09red/acb:A1S_1729%09red/acb:A1S_1601%09red/acb:A1S_0104%09red/acb:A1S_2062%09red/acb:A1S_2852%09red/acb:A1S_2842%09red/acb:A1S_3231%09red/acb:A1S_2102%09red/acb:A…
Tryptophan metabolism	KEGG PATHWAY	acb00380	10	16	0.0290248	31348768|31348317|31349940|31349191|31350224|31350774|31349182|31350123|31348278|31347737	acb:A1S_2450|acb:A1S_2102|acb:A1S_0106|acb:A1S_2852|acb:A1S_0412|acb:A1S_1729|acb:A1S_2842|acb:A1S_2854|acb:A1S_2062|acb:A1S_1386|	4918265|4919223|4918586|4918170|4917979|4919495|4917558|4920226|4918066|4919937|	http://www.genome.jp/kegg-bin/show_pathway?acb00380/acb:A1S_1386%09red/acb:A1S_2854%09red/acb:A1S_0106%09red/acb:A1S_0412%09red/acb:A1S_2450%09red/acb:A1S_1729%09red/acb:A1S_2062%09red/acb:A1S_2852%09red/acb:A1S_2842%09red/acb:A1S_2102%09red
beta-Alanine metabolism	KEGG PATHWAY	acb00410	7	11	0.0605311	31349940|31349936|31350123|31349615|31349603|31348317|31350677	acb:A1S_0106|acb:A1S_2232|acb:A1S_2854|acb:A1S_3281|acb:A1S_2232|acb:A1S_2102|acb:A1S_1642|	4918586|4918102|4920226|4918388|4918102|4919223|4917967|	http://www.genome.jp/kegg-bin/show_pathway?acb00410/acb:A1S_1642%09red/acb:A1S_2232%09red/acb:A1S_2854%09red/acb:A1S_3281%09red/acb:A1S_0106%09red/acb:A1S_2102%09red
Citrate cycle (TCA cycle)	KEGG PATHWAY	acb00020	13	29	0.0780711	31349661|31348796|31350351|31348994|31349914|31349915|31348993|31348992|31349662|31348991|31348996|31350743|31349546	acb:A1S_3327|acb:A1S_2475|acb:A1S_0558|acb:A1S_2716|acb:A1S_2710|acb:A1S_0076|acb:A1S_2717|acb:A1S_2718|acb:A1S_3328|acb:A1S_2719|acb:A1S_2714|acb:A1S_1699|acb:A1S_3231|	4918522|4917204|4917831|4919319|4920201|4919783|4919320|4919321|4918523|4919322|4919317|4919485|4917866|	http://www.genome.jp/kegg-bin/show_pathway?acb00020/acb:A1S_3327%09red/acb:A1S_0558%09red/acb:A1S_2718%09red/acb:A1S_2719%09red/acb:A1S_2716%09red/acb:A1S_2717%09red/acb:A1S_2714%09red/acb:A1S_1699%09red/acb:A1S_3328%09red/acb:A1S_2710%09red/acb:A1S_3231%09red/acb:A1S_0076%09red/acb:A1S_2475%09red
Microbial metabolism in diverse environments	KEGG PATHWAY	acb01120	64	201	0.0916988	31347819|31347818|31347813|31349191|31348994|31351195|31348992|31347815|31347814|31347259|31347214|31349747|31350774|31349490|31348314|31347218|31347812|31350010|31351196|31350306|31351016|31350304|31349161|31351013|31350123|31348993|31349746|31347880|31347881|31349643|31349662|31349182|31350794|31350638|31349940|31348317|31347817|31349904|31349661|31347822|31347820|31347821|31348796|31348996|313…	acb:A1S_1338|acb:A1S_1339|acb:A1S_1344|acb:A1S_2852|acb:A1S_2716|acb:A1S_2010|acb:A1S_2718|acb:A1S_1342|acb:A1S_1343|acb:A1S_0965|acb:A1S_1012|acb:A1S_3415|acb:A1S_1729|acb:A1S_3185|acb:A1S_2098|acb:A1S_1008|acb:A1S_1345|acb:A1S_0177|acb:A1S_2011|acb:A1S_0486|acb:A1S_1846|acb:A1S_0484|acb:A1S_2821|acb:A1S_1890|acb:A1S_2854|acb:A1S_2717|acb:A1S_3414|acb:A1S_1270|acb:A1S_1269|acb:A1S_3309|acb:A1S_3…	4918220|4918221|4917483|4918170|4919319|4917261|4919321|4918224|4918225|4916964|4917974|4918911|4919495|4919215|4919219|4917970|4917484|4917098|4917262|4919235|4919086|4918480|4918955|4918073|4920226|4919320|4918910|4918241|4918240|4920257|4918523|4917558|4918117|4920289|4918586|4919223|4918222|4917782|4918522|4918217|4918219|4918218|4917204|4919317|4919322|4918635|4919466|4919485|4920251|4917816…	http://www.genome.jp/kegg-bin/show_pathway?acb01120/acb:A1S_1344%09red/acb:A1S_0484%09red/acb:A1S_1012%09red/acb:A1S_0177%09red/acb:A1S_1177%09red/acb:A1S_0558%09red/acb:A1S_1343%09red/acb:A1S_1747%09red/acb:A1S_1269%09red/acb:A1S_2854%09red/acb:A1S_0572%09red/acb:A1S_1729%09red/acb:A1S_1601%09red/acb:A1S_2852%09red/acb:A1S_1340%09red/acb:A1S_0106%09red/acb:A1S_2011%09red/acb:A1S_2010%09red/acb:A…
Tyrosine metabolism	KEGG PATHWAY	acb00350	8	16	0.105201	31348420|31347474|31347813|31349614|31349747|31349746|31348314|31349750	acb:A1S_2508|acb:A1S_3280|acb:A1S_1344|acb:A1S_3280|acb:A1S_3415|acb:A1S_3414|acb:A1S_2098|acb:A1S_3418|	4919432|4918387|4917483|4918387|4918911|4918910|4919219|4918914|	http://www.genome.jp/kegg-bin/show_pathway?acb00350/acb:A1S_1344%09red/acb:A1S_2508%09red/acb:A1S_2098%09red/acb:A1S_3280%09red/acb:A1S_3414%09red/acb:A1S_3415%09red/acb:A1S_3418%09red
Benzoate degradation	KEGG PATHWAY	acb00362	12	29	0.124935	31347794|31351016|31350774|31351013|31347813|31349191|31349940|31347814|31348278|31349182|31350973|31350122	acb:A1S_2332|acb:A1S_1846|acb:A1S_1729|acb:A1S_1890|acb:A1S_1344|acb:A1S_2852|acb:A1S_0106|acb:A1S_1343|acb:A1S_2062|acb:A1S_2842|acb:A1S_1845|acb:A1S_0305|	4917816|4919086|4919495|4918073|4917483|4918170|4918586|4918225|4918066|4917558|4919085|4920251|	http://www.genome.jp/kegg-bin/show_pathway?acb00362/acb:A1S_1344%09red/acb:A1S_1846%09red/acb:A1S_1845%09red/acb:A1S_2332%09red/acb:A1S_0305%09red/acb:A1S_1343%09red/acb:A1S_0106%09red/acb:A1S_1890%09red/acb:A1S_1729%09red/acb:A1S_2062%09red/acb:A1S_2852%09red/acb:A1S_2842%09red
Glycolysis / Gluconeogenesis	KEGG PATHWAY	acb00010	11	27	0.146718	31348004|31349938|31348993|31349904|31347259|31349643|31349662|31348314|31348317|31349661|31350743	acb:A1S_1177|acb:A1S_0104|acb:A1S_2717|acb:A1S_0064|acb:A1S_0965|acb:A1S_3309|acb:A1S_3328|acb:A1S_2098|acb:A1S_2102|acb:A1S_3327|acb:A1S_1699|	4917653|4920086|4919320|4917782|4916964|4920257|4918523|4919219|4919223|4918522|4919485|	http://www.genome.jp/kegg-bin/show_pathway?acb00010/acb:A1S_1699%09red/acb:A1S_1177%09red/acb:A1S_0064%09red/acb:A1S_2717%09red/acb:A1S_3309%09red/acb:A1S_3328%09red/acb:A1S_2098%09red/acb:A1S_3327%09red/acb:A1S_0104%09red/acb:A1S_0965%09red/acb:A1S_2102%09red
Fatty acid biosynthesis	KEGG PATHWAY	acb00061	8	18	0.153063	31347466|31351195|31349207|31347880|31350563|31348277|31350401|31351196	acb:A1S_0080|acb:A1S_2010|acb:A1S_2869|acb:A1S_1270|acb:A1S_0818|acb:A1S_2061|acb:A1S_0608|acb:A1S_2011|	4919059|4917261|4919466|4918241|4919713|4918065|4917949|4917262|	http://www.genome.jp/kegg-bin/show_pathway?acb00061/acb:A1S_2011%09red/acb:A1S_2010%09red/acb:A1S_1270%09red/acb:A1S_0608%09red/acb:A1S_0080%09red/acb:A1S_2061%09red/acb:A1S_0818%09red/acb:A1S_2869%09red
Arginine and proline metabolism	KEGG PATHWAY	acb00330	14	37	0.154893	31347831|31348420|31348130|31347881|31348129|31347660|31347214|31349439|31349438|31348317|31349437|31349436|31349435|31349434	acb:A1S_1325|acb:A1S_2508|acb:A1S_3132|acb:A1S_1269|acb:A1S_1093|acb:A1S_1466|acb:A1S_1012|acb:A1S_3134|acb:A1S_3132|acb:A1S_2102|acb:A1S_3131|acb:A1S_3130|acb:A1S_3129|acb:A1S_3128|	4919098|4919432|4918146|4918240|4918375|4917450|4917974|4918148|4918146|4919223|4918145|4918144|4918143|4918142|	http://www.genome.jp/kegg-bin/show_pathway?acb00330/acb:A1S_1012%09red/acb:A1S_1093%09red/acb:A1S_3128%09red/acb:A1S_3129%09red/acb:A1S_3131%09red/acb:A1S_3130%09red/acb:A1S_3132%09red/acb:A1S_3134%09red/acb:A1S_1269%09red/acb:A1S_2508%09red/acb:A1S_1325%09red/acb:A1S_1466%09red/acb:A1S_2102%09red
D-Glutamine and D-glutamate metabolism	KEGG PATHWAY	acb00471	4	7	0.177792	31349439|31350065|31347660|31349732	acb:A1S_3134|acb:A1S_0245|acb:A1S_1466|acb:A1S_3398|	4918148|4919251|4917450|4919248|	http://www.genome.jp/kegg-bin/show_pathway?acb00471/acb:A1S_3398%09red/acb:A1S_0245%09red/acb:A1S_3134%09red/acb:A1S_1466%09red
Glyoxylate and dicarboxylate metabolism	KEGG PATHWAY	acb00630	11	30	0.215585	31350304|31350774|31349191|31349182|31349914|31349915|31347737|31348278|31350351|31347218|31350638	acb:A1S_0484|acb:A1S_1729|acb:A1S_2852|acb:A1S_2842|acb:A1S_2710|acb:A1S_0076|acb:A1S_1386|acb:A1S_2062|acb:A1S_0558|acb:A1S_1008|acb:A1S_1601|	4918480|4919495|4918170|4917558|4920201|4919783|4919937|4918066|4917831|4917970|4920289|	http://www.genome.jp/kegg-bin/show_pathway?acb00630/acb:A1S_0484%09red/acb:A1S_1386%09red/acb:A1S_0558%09red/acb:A1S_1008%09red/acb:A1S_2710%09red/acb:A1S_1729%09red/acb:A1S_1601%09red/acb:A1S_2062%09red/acb:A1S_2852%09red/acb:A1S_2842%09red/acb:A1S_0076%09red
Chloroalkane and chloroalkene degradation	KEGG PATHWAY	acb00625	3	5	0.219609	31348314|31348317|31350366	acb:A1S_2098|acb:A1S_2102|acb:A1S_0572|	4919219|4919223|4918660|	http://www.genome.jp/kegg-bin/show_pathway?acb00625/acb:A1S_2098%09red/acb:A1S_0572%09red/acb:A1S_2102%09red
Galactose metabolism	KEGG PATHWAY	acb00052	3	5	0.219609	31347259|31349902|31349905	acb:A1S_0965|acb:A1S_0062|acb:A1S_0065|	4916964|4919814|4918274|	http://www.genome.jp/kegg-bin/show_pathway?acb00052/acb:A1S_0062%09red/acb:A1S_0965%09red/acb:A1S_0065%09red
Limonene and pinene degradation	KEGG PATHWAY	acb00903	4	8	0.225399	31347813|31350123|31348317|31349940	acb:A1S_1344|acb:A1S_2854|acb:A1S_2102|acb:A1S_0106|	4917483|4920226|4919223|4918586|	http://www.genome.jp/kegg-bin/show_pathway?acb00903/acb:A1S_1344%09red/acb:A1S_2854%09red/acb:A1S_2102%09red/acb:A1S_0106%09red
Nitrogen metabolism	KEGG PATHWAY	acb00910	5	12	0.267349	31348812|31349490|31349439|31347241|31349542	acb:A1S_2493|acb:A1S_3185|acb:A1S_3134|acb:A1S_0984|acb:A1S_3225|	4919511|4919215|4918148|4917001|4917861|	http://www.genome.jp/kegg-bin/show_pathway?acb00910/acb:A1S_0984%09red/acb:A1S_3225%09red/acb:A1S_3185%09red/acb:A1S_2493%09red/acb:A1S_3134%09red
Sulfur metabolism	KEGG PATHWAY	acb00920	10	29	0.279379	31349863|31349864|31349867|31348849|31348852|31347683|31347680|31347225|31349518|31350010	acb:A1S_0026|acb:A1S_0027|acb:A1S_0030|acb:A1S_2531|acb:A1S_2535|acb:A1S_1442|acb:A1S_1445|acb:A1S_1000|acb:A1S_3207|acb:A1S_0177|	4920304|4920183|4919381|4917354|4917358|4917446|4917413|4918635|4918898|4917098|	http://www.genome.jp/kegg-bin/show_pathway?acb00920/acb:A1S_2535%09red/acb:A1S_0177%09red/acb:A1S_0027%09red/acb:A1S_0026%09red/acb:A1S_0030%09red/acb:A1S_1000%09red/acb:A1S_2531%09red/acb:A1S_1442%09red/acb:A1S_3207%09red/acb:A1S_1445%09red
Oxidative phosphorylation	KEGG PATHWAY	acb00190	12	38	0.336113	31347690|31348384|31347689|31348996|31350503|31350502|31349987|31350504|31349985|31350509|31350508|31349988	acb:A1S_1433|acb:A1S_2169|acb:A1S_1434|acb:A1S_2714|acb:A1S_0758|acb:A1S_0757|acb:A1S_0155|acb:A1S_0759|acb:A1S_0153|acb:A1S_0764|acb:A1S_0763|acb:A1S_0156|	4917886|4919792|4917887|4919317|4917007|4917006|4918288|4917008|4919365|4918623|4918622|4918214|	http://www.genome.jp/kegg-bin/show_pathway?acb00190/acb:A1S_2169%09red/acb:A1S_0153%09red/acb:A1S_0156%09red/acb:A1S_1434%09red/acb:A1S_0155%09red/acb:A1S_2714%09red/acb:A1S_0758%09red/acb:A1S_0759%09red/acb:A1S_0763%09red/acb:A1S_0764%09red/acb:A1S_1433%09red/acb:A1S_0757%09red
Alanine, aspartate and glutamate metabolism	KEGG PATHWAY	acb00250	9	28	0.355835	31348420|31347474|31349615|31349614|31347660|31349731|31349439|31349490|31350769	acb:A1S_2508|acb:A1S_3280|acb:A1S_3281|acb:A1S_3280|acb:A1S_1466|acb:A1S_3396|acb:A1S_3134|acb:A1S_3185|acb:A1S_1726|	4919432|4918387|4918388|4918387|4917450|4919246|4918148|4919215|4919492|	http://www.genome.jp/kegg-bin/show_pathway?acb00250/acb:A1S_3396%09red/acb:A1S_3134%09red/acb:A1S_2508%09red/acb:A1S_3281%09red/acb:A1S_3280%09red/acb:A1S_1466%09red/acb:A1S_1726%09red/acb:A1S_3185%09red
Biotin metabolism	KEGG PATHWAY	acb00780	6	18	0.379061	31350552|31350551|31350554|31347466|31350563|31348277	acb:A1S_0807|acb:A1S_0806|acb:A1S_0809|acb:A1S_0080|acb:A1S_0818|acb:A1S_2061|	4920302|4920301|4917033|4919059|4919713|4918065|	http://www.genome.jp/kegg-bin/show_pathway?acb00780/acb:A1S_0080%09red/acb:A1S_2061%09red/acb:A1S_0806%09red/acb:A1S_0807%09red/acb:A1S_0809%09red/acb:A1S_0818%09red
Atrazine degradation	KEGG PATHWAY	acb00791	2	5	0.443862	31347214|31347881	acb:A1S_1012|acb:A1S_1269|	4917974|4918240|	http://www.genome.jp/kegg-bin/show_pathway?acb00791/acb:A1S_1012%09red/acb:A1S_1269%09red
Inositol phosphate metabolism	KEGG PATHWAY	acb00562	2	5	0.443862	31349936|31349603	acb:A1S_2232|acb:A1S_2232|	4918102|4918102|	http://www.genome.jp/kegg-bin/show_pathway?acb00562/acb:A1S_2232%09red
Ethylbenzene degradation	KEGG PATHWAY	acb00642	2	5	0.443862	31347813|31350122	acb:A1S_1344|acb:A1S_0305|	4917483|4920251|	http://www.genome.jp/kegg-bin/show_pathway?acb00642/acb:A1S_1344%09red/acb:A1S_0305%09red
Caprolactam degradation	KEGG PATHWAY	acb00930	2	5	0.443862	31350123|31349940	acb:A1S_2854|acb:A1S_0106|	4920226|4918586|	http://www.genome.jp/kegg-bin/show_pathway?acb00930/acb:A1S_2854%09red/acb:A1S_0106%09red
Histidine metabolism	KEGG PATHWAY	acb00340	5	16	0.448321	31349735|31349736|31349738|31349739|31348317	acb:A1S_3402|acb:A1S_3403|acb:A1S_3405|acb:A1S_3407|acb:A1S_2102|	4917744|4917745|4917747|4917749|4919223|	http://www.genome.jp/kegg-bin/show_pathway?acb00340/acb:A1S_3405%09red/acb:A1S_3407%09red/acb:A1S_2102%09red/acb:A1S_3403%09red/acb:A1S_3402%09red
beta-Lactam resistance	KEGG PATHWAY	acb00312	5	16	0.448321	31349024|31349025|31349026|31350880|31351159	acb:A1S_2735|acb:A1S_2736|acb:A1S_2737|acb:A1S_2737|acb:A1S_1979|	4918693|4918694|4918695|4918695|4918828|	http://www.genome.jp/kegg-bin/show_pathway?acb00312/acb:A1S_1979%09red/acb:A1S_2735%09red/acb:A1S_2736%09red/acb:A1S_2737%09red
Riboflavin metabolism	KEGG PATHWAY	acb00740	2	6	0.518613	31349726|31350568	acb:A1S_3389|acb:A1S_0823|	4917253|4919718|	http://www.genome.jp/kegg-bin/show_pathway?acb00740/acb:A1S_3389%09red/acb:A1S_0823%09red
Starch and sucrose metabolism	KEGG PATHWAY	acb00500	2	6	0.518613	31349902|31349904	acb:A1S_0062|acb:A1S_0064|	4919814|4917782|	http://www.genome.jp/kegg-bin/show_pathway?acb00500/acb:A1S_0062%09red/acb:A1S_0064%09red
ABC transporters	KEGG PATHWAY	acb02010	17	64	0.523425	31349863|31349864|31348722|31349867|31348849|31348524|31347920|31348852|31347683|31350917|31347633|31347632|31347631|31350919|31350800|31347634|31349518	acb:A1S_0026|acb:A1S_0027|acb:A1S_2386|acb:A1S_0030|acb:A1S_2531|acb:A1S_2302|acb:A1S_1242|acb:A1S_2535|acb:A1S_1442|acb:A1S_1785|acb:A1S_1491|acb:A1S_1492|acb:A1S_1493|acb:A1S_1787|acb:A1S_2611|acb:A1S_1490|acb:A1S_3207|	4920304|4920183|4918546|4919381|4917354|4918199|4919402|4917358|4917446|4919252|4917434|4917435|4917436|4919254|4917891|4917433|4918898|	http://www.genome.jp/kegg-bin/show_pathway?acb02010/acb:A1S_1785%09red/acb:A1S_2535%09red/acb:A1S_1787%09red/acb:A1S_0027%09red/acb:A1S_1490%09red/acb:A1S_2302%09red/acb:A1S_0026%09red/acb:A1S_0030%09red/acb:A1S_2611%09red/acb:A1S_2386%09red/acb:A1S_2531%09red/acb:A1S_1442%09red/acb:A1S_1242%09red/acb:A1S_3207%09red/acb:A1S_1491%09red/acb:A1S_1492%09red/acb:A1S_1493%09red
RNA degradation	KEGG PATHWAY	acb03018	3	10	0.525882	31348953|31349841|Novel00018	acb:A1S_2664|acb:A1S_2960|acb:A1S_2960|	4919601|4917538|4917538|	http://www.genome.jp/kegg-bin/show_pathway?acb03018/acb:A1S_2960%09red/acb:A1S_2664%09red
Terpenoid backbone biosynthesis	KEGG PATHWAY	acb00900	4	14	0.531165	31349191|31350774|31348278|31349182	acb:A1S_2852|acb:A1S_1729|acb:A1S_2062|acb:A1S_2842|	4918170|4919495|4918066|4917558|	http://www.genome.jp/kegg-bin/show_pathway?acb00900/acb:A1S_2842%09red/acb:A1S_1729%09red/acb:A1S_2062%09red/acb:A1S_2852%09red
Amino sugar and nucleotide sugar metabolism	KEGG PATHWAY	acb00520	5	19	0.576729	31349902|31348809|31349731|31349905|31349904	acb:A1S_0062|acb:A1S_2489|acb:A1S_3396|acb:A1S_0065|acb:A1S_0064|	4919814|4918372|4919246|4918274|4917782|	http://www.genome.jp/kegg-bin/show_pathway?acb00520/acb:A1S_0062%09red/acb:A1S_3396%09red/acb:A1S_2489%09red/acb:A1S_0064%09red/acb:A1S_0065%09red
Biosynthesis of unsaturated fatty acids	KEGG PATHWAY	acb01040	3	11	0.579956	31350563|31348277|31350123	acb:A1S_0818|acb:A1S_2061|acb:A1S_2854|	4919713|4918065|4920226|	http://www.genome.jp/kegg-bin/show_pathway?acb01040/acb:A1S_2854%09red/acb:A1S_0818%09red/acb:A1S_2061%09red
Sulfur relay system	KEGG PATHWAY	acb04122	3	11	0.579956	31350192|31351173|31351179	acb:A1S_0376|acb:A1S_1991|acb:A1S_1997|	4918681|4917389|4917183|	http://www.genome.jp/kegg-bin/show_pathway?acb04122/acb:A1S_1991%09red/acb:A1S_1997%09red/acb:A1S_0376%09red
Glycerolipid metabolism	KEGG PATHWAY	acb00561	2	8	0.6467	31348952|31348317	acb:A1S_2663|acb:A1S_2102|	4919600|4919223|	http://www.genome.jp/kegg-bin/show_pathway?acb00561/acb:A1S_2663%09red/acb:A1S_2102%09red
C5-Branched dibasic acid metabolism	KEGG PATHWAY	acb00660	2	8	0.6467	31348992|31348991	acb:A1S_2718|acb:A1S_2719|	4919321|4919322|	http://www.genome.jp/kegg-bin/show_pathway?acb00660/acb:A1S_2718%09red/acb:A1S_2719%09red
Aminobenzoate degradation	KEGG PATHWAY	acb00627	3	13	0.675673	31347813|31350794|31349940	acb:A1S_1344|acb:A1S_1747|acb:A1S_0106|	4917483|4918117|4918586|	http://www.genome.jp/kegg-bin/show_pathway?acb00627/acb:A1S_1344%09red/acb:A1S_0106%09red/acb:A1S_1747%09red
Two-component system	KEGG PATHWAY	acb02020	15	64	0.695251	31350492|31347690|31350774|31347689|31349191|31349182|31350775|31347660|31347633|31347632|31347631|31348278|31347634|31349973|31349544	acb:A1S_0748|acb:A1S_1433|acb:A1S_1729|acb:A1S_1434|acb:A1S_2852|acb:A1S_2842|acb:A1S_1730|acb:A1S_1466|acb:A1S_1491|acb:A1S_1492|acb:A1S_1493|acb:A1S_2062|acb:A1S_1490|acb:A1S_0140|acb:A1S_3229|	4918876|4917886|4919495|4917887|4918170|4917558|4918552|4917450|4917434|4917435|4917436|4918066|4917433|4917592|4917864|	http://www.genome.jp/kegg-bin/show_pathway?acb02020/acb:A1S_1729%09red/acb:A1S_1433%09red/acb:A1S_1434%09red/acb:A1S_1466%09red/acb:A1S_0140%09red/acb:A1S_2842%09red/acb:A1S_0748%09red/acb:A1S_1730%09red/acb:A1S_2062%09red/acb:A1S_2852%09red/acb:A1S_3229%09red/acb:A1S_1490%09red/acb:A1S_1491%09red/acb:A1S_1492%09red/acb:A1S_1493%09red
Pentose phosphate pathway	KEGG PATHWAY	acb00030	4	18	0.699343	31350306|31350304|31349187|31349904	acb:A1S_0486|acb:A1S_0484|acb:A1S_2847|acb:A1S_0064|	4919235|4918480|4918165|4917782|	http://www.genome.jp/kegg-bin/show_pathway?acb00030/acb:A1S_0484%09red/acb:A1S_0486%09red/acb:A1S_2847%09red/acb:A1S_0064%09red
Glutathione metabolism	KEGG PATHWAY	acb00480	4	19	0.733826	31349990|31348307|31347420|31348796	acb:A1S_0159|acb:A1S_2087|acb:A1S_0910|acb:A1S_2475|	4919236|4919955|4916925|4917204|	http://www.genome.jp/kegg-bin/show_pathway?acb00480/acb:A1S_2087%09red/acb:A1S_0159%09red/acb:A1S_2475%09red/acb:A1S_0910%09red
Ascorbate and aldarate metabolism	KEGG PATHWAY	acb00053	1	5	0.752489	31348317	acb:A1S_2102|	4919223|	http://www.genome.jp/kegg-bin/show_pathway?acb00053/acb:A1S_2102%09red
2-Oxocarboxylic acid metabolism	KEGG PATHWAY	acb01210	6	29	0.763696	31349246|31348796|31350351|31348420|31349914|31349915	acb:A1S_2904|acb:A1S_2475|acb:A1S_0558|acb:A1S_2508|acb:A1S_2710|acb:A1S_0076|	4918021|4917204|4917831|4919432|4920201|4919783|	http://www.genome.jp/kegg-bin/show_pathway?acb01210/acb:A1S_2904%09red/acb:A1S_0558%09red/acb:A1S_2710%09red/acb:A1S_2508%09red/acb:A1S_0076%09red/acb:A1S_2475%09red
Vitamin B6 metabolism	KEGG PATHWAY	acb00750	1	6	0.803927	31348900	acb:A1S_2617|	4917897|	http://www.genome.jp/kegg-bin/show_pathway?acb00750/acb:A1S_2617%09red
Folate biosynthesis	KEGG PATHWAY	acb00790	3	17	0.81675	31348704|31348358|31351179	acb:A1S_2366|acb:A1S_2144|acb:A1S_1997|	4920333|4917519|4917183|	http://www.genome.jp/kegg-bin/show_pathway?acb00790/acb:A1S_1997%09red/acb:A1S_2366%09red/acb:A1S_2144%09red
Glycine, serine and threonine metabolism	KEGG PATHWAY	acb00260	6	32	0.830665	31348900|31348132|31347297|31347296|31348993|31347823	acb:A1S_2617|acb:A1S_1089|acb:A1S_0924|acb:A1S_0927|acb:A1S_2717|acb:A1S_1334|	4917897|4917826|4919131|4917099|4919320|4918216|	http://www.genome.jp/kegg-bin/show_pathway?acb00260/acb:A1S_1089%09red/acb:A1S_2717%09red/acb:A1S_2617%09red/acb:A1S_1334%09red/acb:A1S_0924%09red/acb:A1S_0927%09red
Methane metabolism	KEGG PATHWAY	acb00680	3	18	0.842582	31349643|31348900|31349938	acb:A1S_3309|acb:A1S_2617|acb:A1S_0104|	4920257|4917897|4920086|	http://www.genome.jp/kegg-bin/show_pathway?acb00680/acb:A1S_3309%09red/acb:A1S_2617%09red/acb:A1S_0104%09red
Fluorobenzoate degradation	KEGG PATHWAY	acb00364	1	7	0.844686	31350973	acb:A1S_1845|	4919085|	http://www.genome.jp/kegg-bin/show_pathway?acb00364/acb:A1S_1845%09red
Biosynthesis of secondary metabolites	KEGG PATHWAY	acb01110	58	253	0.848028	31349661|31350123|31349191|31348994|31351195|31348992|31348991|31351196|31347660|31350774|31349731|31349490|31347737|31350306|31348796|31347781|31349940|31349902|31349182|31349905|31349904|31347880|31349643|31349662|31349414|31348363|31350677|31348698|31350678|31349246|31348420|31348317|31348993|31349224|31349225|31349187|31348695|31347259|31349207|31348996|31347756|31349214|31350743|31350122|313…	acb:A1S_3327|acb:A1S_2854|acb:A1S_2852|acb:A1S_2716|acb:A1S_2010|acb:A1S_2718|acb:A1S_2719|acb:A1S_2011|acb:A1S_1466|acb:A1S_1729|acb:A1S_3396|acb:A1S_3185|acb:A1S_1386|acb:A1S_0486|acb:A1S_2475|acb:A1S_2149|acb:A1S_0106|acb:A1S_0062|acb:A1S_2842|acb:A1S_0065|acb:A1S_0064|acb:A1S_1270|acb:A1S_3309|acb:A1S_3328|acb:A1S_3111|acb:A1S_2149|acb:A1S_1642|acb:A1S_2359|acb:A1S_1643|acb:A1S_2904|acb:A1S_2…	4918522|4920226|4918170|4919319|4917261|4919321|4919322|4917262|4917450|4919495|4919246|4919215|4919937|4919235|4917204|4917643|4918586|4919814|4917558|4918274|4917782|4918241|4920257|4918523|4919139|4917643|4917967|4918706|4917968|4918021|4919432|4919223|4919320|4920308|4920309|4918165|4919899|4916964|4919466|4919317|4918715|4920141|4919485|4920251|4917653|4918216|4920086|4919991|4918372|4917831…	http://www.genome.jp/kegg-bin/show_pathway?acb01110/acb:A1S_1177%09red/acb:A1S_0558%09red/acb:A1S_1643%09red/acb:A1S_3231%09red/acb:A1S_0064%09red/acb:A1S_2854%09red/acb:A1S_1729%09red/acb:A1S_1386%09red/acb:A1S_2852%09red/acb:A1S_2876%09red/acb:A1S_2359%09red/acb:A1S_2011%09red/acb:A1S_2010%09red/acb:A1S_2355%09red/acb:A1S_0305%09red/acb:A1S_2098%09red/acb:A1S_0065%09red/acb:A1S_3185%09red/acb:A…
Lipopolysaccharide biosynthesis	KEGG PATHWAY	acb00540	2	13	0.849984	31350707|31347907	acb:A1S_1668|acb:A1S_1255|	4919624|4918088|	http://www.genome.jp/kegg-bin/show_pathway?acb00540/acb:A1S_1668%09red/acb:A1S_1255%09red
Phenylalanine, tyrosine and tryptophan biosynthesis	KEGG PATHWAY	acb00400	4	24	0.86267	31348698|31348420|31348695|31349214	acb:A1S_2359|acb:A1S_2508|acb:A1S_2355|acb:A1S_2876|	4918706|4919432|4919899|4920141|	http://www.genome.jp/kegg-bin/show_pathway?acb00400/acb:A1S_2508%09red/acb:A1S_2876%09red/acb:A1S_2355%09red/acb:A1S_2359%09red
Degradation of aromatic compounds	KEGG PATHWAY	acb01220	4	25	0.880797	31347794|31350973|31348314|31351013	acb:A1S_2332|acb:A1S_1845|acb:A1S_2098|acb:A1S_1890|	4917816|4919085|4919219|4918073|	http://www.genome.jp/kegg-bin/show_pathway?acb01220/acb:A1S_1890%09red/acb:A1S_2098%09red/acb:A1S_1845%09red/acb:A1S_2332%09red
Cysteine and methionine metabolism	KEGG PATHWAY	acb00270	4	26	0.896809	31348420|31350527|31347823|31350010	acb:A1S_2508|acb:A1S_0781|acb:A1S_1334|acb:A1S_0177|	4919432|4918650|4918216|4917098|	http://www.genome.jp/kegg-bin/show_pathway?acb00270/acb:A1S_2508%09red/acb:A1S_0177%09red/acb:A1S_1334%09red/acb:A1S_0781%09red
Selenocompound metabolism	KEGG PATHWAY	acb00450	1	9	0.902568	31347225	acb:A1S_1000|	4918635|	http://www.genome.jp/kegg-bin/show_pathway?acb00450/acb:A1S_1000%09red
Mismatch repair	KEGG PATHWAY	acb03430	2	16	0.913635	31348531|31347948	acb:A1S_2309|acb:A1S_1222|	4919802|4919695|	http://www.genome.jp/kegg-bin/show_pathway?acb03430/acb:A1S_1222%09red/acb:A1S_2309%09red
Fructose and mannose metabolism	KEGG PATHWAY	acb00051	1	10	0.922839	31350366	acb:A1S_0572|	4918660|	http://www.genome.jp/kegg-bin/show_pathway?acb00051/acb:A1S_0572%09red
Nicotinate and nicotinamide metabolism	KEGG PATHWAY	acb00760	2	17	0.928486	31350360|31350362	acb:A1S_0566|acb:A1S_0568|	4918654|4918656|	http://www.genome.jp/kegg-bin/show_pathway?acb00760/acb:A1S_0568%09red/acb:A1S_0566%09red
Ubiquinone and other terpenoid-quinone biosynthesis	KEGG PATHWAY	acb00130	1	11	0.938896	31349750	acb:A1S_3418|	4918914|	http://www.genome.jp/kegg-bin/show_pathway?acb00130/acb:A1S_3418%09red
Metabolic pathways	KEGG PATHWAY	acb01100	127	560	0.95415	31348768|31348996|31348994|31348993|31348992|31348991|31347214|31349987|31349985|31349988|31347218|31350306|31351016|31350304|31351013|31349902|31347297|31347296|31350224|31349905|31349904|31349662|31349661|31350677|31347907|31348776|31349207|31351196|31350769|31347794|31348004|31349938|31349936|31349937|31347314|31349931|31350488|31350563|31348278|31348277|31350568|31350774|31348500|31349191|313…	acb:A1S_2450|acb:A1S_2714|acb:A1S_2716|acb:A1S_2717|acb:A1S_2718|acb:A1S_2719|acb:A1S_1012|acb:A1S_0155|acb:A1S_0153|acb:A1S_0156|acb:A1S_1008|acb:A1S_0486|acb:A1S_1846|acb:A1S_0484|acb:A1S_1890|acb:A1S_0062|acb:A1S_0924|acb:A1S_0927|acb:A1S_0412|acb:A1S_0065|acb:A1S_0064|acb:A1S_3328|acb:A1S_3327|acb:A1S_1642|acb:A1S_1255|acb:A1S_2458|acb:A1S_2869|acb:A1S_2011|acb:A1S_1726|acb:A1S_2332|acb:A1S_1…	4918265|4919317|4919319|4919320|4919321|4919322|4917974|4918288|4919365|4918214|4917970|4919235|4919086|4918480|4918073|4919814|4919131|4917099|4917979|4918274|4917782|4918523|4918522|4917967|4918088|4918030|4919466|4917262|4919492|4917816|4917653|4920086|4918102|4916921|4916931|4920236|4918874|4919713|4918066|4918065|4919718|4919495|4916911|4918170|4920141|4916925|4917098|4917197|4920302|4920301…	http://www.genome.jp/kegg-bin/show_pathway?acb01100/acb:A1S_1642%09red/acb:A1S_2854%09red/acb:A1S_1729%09red/acb:A1S_2852%09red/acb:A1S_1726%09red/acb:A1S_1089%09red/acb:A1S_2355%09red/acb:A1S_2359%09red/acb:A1S_0927%09red/acb:A1S_2475%09red/acb:A1S_0924%09red/acb:A1S_3053%09red/acb:A1S_2102%09red/acb:A1S_1433%09red/acb:A1S_2904%09red/acb:A1S_0608%09red/acb:A1S_1737%09red/acb:A1S_3327%09red/acb:A…
Valine, leucine and isoleucine biosynthesis	KEGG PATHWAY	acb00290	1	16	0.980992	31349246	acb:A1S_2904|	4918021|	http://www.genome.jp/kegg-bin/show_pathway?acb00290/acb:A1S_2904%09red
Lysine biosynthesis	KEGG PATHWAY	acb00300	1	17	0.984954	31347314	acb:A1S_0916|	4916931|	http://www.genome.jp/kegg-bin/show_pathway?acb00300/acb:A1S_0916%09red
Pantothenate and CoA biosynthesis	KEGG PATHWAY	acb00770	1	17	0.984954	31349246	acb:A1S_2904|	4918021|	http://www.genome.jp/kegg-bin/show_pathway?acb00770/acb:A1S_2904%09red
Glycerophospholipid metabolism	KEGG PATHWAY	acb00564	1	17	0.984954	31348952	acb:A1S_2663|	4919600|	http://www.genome.jp/kegg-bin/show_pathway?acb00564/acb:A1S_2663%09red
Bacterial secretion system	KEGG PATHWAY	acb03070	3	33	0.987902	31347847|31347553|31347859	acb:A1S_1310|acb:A1S_1562|acb:A1S_1296|	4916938|4918844|4917636|	http://www.genome.jp/kegg-bin/show_pathway?acb03070/acb:A1S_1296%09red/acb:A1S_1310%09red/acb:A1S_1562%09red
Porphyrin and chlorophyll metabolism	KEGG PATHWAY	acb00860	1	19	0.990575	31350700	acb:A1S_1663|	4919619|	http://www.genome.jp/kegg-bin/show_pathway?acb00860/acb:A1S_1663%09red
Peptidoglycan biosynthesis	KEGG PATHWAY	acb00550	1	19	0.990575	31350065	acb:A1S_0245|	4919251|	http://www.genome.jp/kegg-bin/show_pathway?acb00550/acb:A1S_0245%09red
Pyrimidine metabolism	KEGG PATHWAY	acb00240	3	35	0.991651	31350530|31350488|31347544	acb:A1S_0784|acb:A1S_0746|acb:A1S_1571|	4917121|4918874|4917197|	http://www.genome.jp/kegg-bin/show_pathway?acb00240/acb:A1S_0784%09red/acb:A1S_0746%09red/acb:A1S_1571%09red
Ribosome	KEGG PATHWAY	acb03010	8	68	0.994372	Novel00021|31350205|31348743|31350104|31349018|31350573|31349298|31349357	acb:A1S_0360|acb:A1S_0391|acb:A1S_2423|acb:A1S_0286|acb:A1S_2730|acb:A1S_0828|acb:A1S_3001|acb:A1S_3055|	4918850|4918765|4918960|4918493|4917277|4917054|4920191|4918806|	http://www.genome.jp/kegg-bin/show_pathway?acb03010/acb:A1S_0360%09red/acb:A1S_0828%09red/acb:A1S_2423%09red/acb:A1S_3001%09red/acb:A1S_0391%09red/acb:A1S_2730%09red/acb:A1S_0286%09red/acb:A1S_3055%09red
Homologous recombination	KEGG PATHWAY	acb03440	1	22	0.99533	31351142	acb:A1S_1962|	4918360|	http://www.genome.jp/kegg-bin/show_pathway?acb03440/acb:A1S_1962%09red
Biosynthesis of amino acids	KEGG PATHWAY	acb01230	16	118	0.997653	31348698|31348004|31349246|31348796|31348900|31350351|31348420|31349914|31349915|31348695|31347314|31347823|31349490|31349214|31350527|31350010	acb:A1S_2359|acb:A1S_1177|acb:A1S_2904|acb:A1S_2475|acb:A1S_2617|acb:A1S_0558|acb:A1S_2508|acb:A1S_2710|acb:A1S_0076|acb:A1S_2355|acb:A1S_0916|acb:A1S_1334|acb:A1S_3185|acb:A1S_2876|acb:A1S_0781|acb:A1S_0177|	4918706|4917653|4918021|4917204|4917897|4917831|4919432|4920201|4919783|4919899|4916931|4918216|4919215|4920141|4918650|4917098|	http://www.genome.jp/kegg-bin/show_pathway?acb01230/acb:A1S_2475%09red/acb:A1S_2355%09red/acb:A1S_1177%09red/acb:A1S_0558%09red/acb:A1S_0916%09red/acb:A1S_2710%09red/acb:A1S_2359%09red/acb:A1S_2508%09red/acb:A1S_2904%09red/acb:A1S_2617%09red/acb:A1S_1334%09red/acb:A1S_0177%09red/acb:A1S_2876%09red/acb:A1S_0076%09red/acb:A1S_3185%09red/acb:A1S_0781%09red
Purine metabolism	KEGG PATHWAY	acb00230	5	64	0.999491	31350488|31347214|31350457|31350070|31347225	acb:A1S_0746|acb:A1S_1012|acb:A1S_0718|acb:A1S_0250|acb:A1S_1000|	4918874|4917974|4917463|4916905|4918635|	http://www.genome.jp/kegg-bin/show_pathway?acb00230/acb:A1S_0250%09red/acb:A1S_1012%09red/acb:A1S_1000%09red/acb:A1S_0718%09red/acb:A1S_0746%09red
--------------------
#Term	Database	ID	Input number	Background number	P-Value	Input	KEGG_ID/KO	Entrez_ID	Hyperlink
--------------------
#Term	Database	ID	Input number	Background number	P-Value	Input	KEGG_ID/KO	Entrez_ID	Hyperlink
--------------------

## Sheet: 127 DEGs
##Databases: KEGG PATHWAY
##Statistical test method: hypergeometric test / Fisher's exact test
##FDR correction method: Benjamini and Hochberg
#Term	Database	ID	Input number	Background number	P-Value	Input	KEGG_ID/KO	Entrez_ID	Hyperlink
Geraniol degradation	KEGG PATHWAY	acb00281	8	18	0.000545602	31347781|31349939|31349224|31349225|31350678|31349414|31348363|31350123	acb:A1S_2149|acb:A1S_0105|acb:A1S_2886|acb:A1S_2887|acb:A1S_1643|acb:A1S_3111|acb:A1S_2149|acb:A1S_2854|	4917643|4918585|4920308|4920309|4917968|4919139|4917643|4920226|	http://www.genome.jp/kegg-bin/show_pathway?acb00281/acb:A1S_2887%09red/acb:A1S_1643%09red/acb:A1S_2886%09red/acb:A1S_2854%09red/acb:A1S_3111%09red/acb:A1S_0105%09red/acb:A1S_2149%09red
Valine, leucine and isoleucine degradation	KEGG PATHWAY	acb00280	8	23	0.0019571	31349936|31350677|31348993|31349603|31347752|31348317|31349937|31350123	acb:A1S_2232|acb:A1S_1642|acb:A1S_2717|acb:A1S_2232|acb:A1S_1376|acb:A1S_2102|acb:A1S_0103|acb:A1S_2854|	4918102|4917967|4919320|4918102|4918719|4919223|4916921|4920226|	http://www.genome.jp/kegg-bin/show_pathway?acb00280/acb:A1S_2717%09red/acb:A1S_1642%09red/acb:A1S_2232%09red/acb:A1S_2854%09red/acb:A1S_0103%09red/acb:A1S_1376%09red/acb:A1S_2102%09red
Butanoate metabolism	KEGG PATHWAY	acb00650	8	25	0.00300548	31347474|31350366|31348996|31349614|31347814|31350748|31350123|31350785	acb:A1S_3280|acb:A1S_0572|acb:A1S_2714|acb:A1S_3280|acb:A1S_1343|acb:A1S_1705|acb:A1S_2854|acb:A1S_1737|	4918387|4918660|4919317|4918387|4918225|4917852|4920226|4918559|	http://www.genome.jp/kegg-bin/show_pathway?acb00650/acb:A1S_1343%09red/acb:A1S_2714%09red/acb:A1S_0572%09red/acb:A1S_2854%09red/acb:A1S_1737%09red/acb:A1S_3280%09red/acb:A1S_1705%09red
Fatty acid degradation	KEGG PATHWAY	acb00071	7	22	0.00559702	31348500|31350123|31348314|31348317|31350677|31347231|31349355	acb:A1S_2279|acb:A1S_2854|acb:A1S_2098|acb:A1S_2102|acb:A1S_1642|acb:A1S_0994|acb:A1S_3053|	4916911|4920226|4919219|4919223|4917967|4916971|4918804|	http://www.genome.jp/kegg-bin/show_pathway?acb00071/acb:A1S_2854%09red/acb:A1S_2279%09red/acb:A1S_1642%09red/acb:A1S_2098%09red/acb:A1S_0994%09red/acb:A1S_3053%09red/acb:A1S_2102%09red
beta-Alanine metabolism	KEGG PATHWAY	acb00410	5	11	0.00586469	31349936|31350677|31350123|31348317|31349603	acb:A1S_2232|acb:A1S_1642|acb:A1S_2854|acb:A1S_2102|acb:A1S_2232|	4918102|4917967|4920226|4919223|4918102|	http://www.genome.jp/kegg-bin/show_pathway?acb00410/acb:A1S_2854%09red/acb:A1S_1642%09red/acb:A1S_2102%09red/acb:A1S_2232%09red
Chloroalkane and chloroalkene degradation	KEGG PATHWAY	acb00625	3	5	0.0194364	31348314|31348317|31350366	acb:A1S_2098|acb:A1S_2102|acb:A1S_0572|	4919219|4919223|4918660|	http://www.genome.jp/kegg-bin/show_pathway?acb00625/acb:A1S_2098%09red/acb:A1S_0572%09red/acb:A1S_2102%09red
Lysine degradation	KEGG PATHWAY	acb00310	4	13	0.0379957	31349614|31350123|31347474|31348317	acb:A1S_3280|acb:A1S_2854|acb:A1S_3280|acb:A1S_2102|	4918387|4920226|4918387|4919223|	http://www.genome.jp/kegg-bin/show_pathway?acb00310/acb:A1S_2854%09red/acb:A1S_3280%09red/acb:A1S_2102%09red
Phenylalanine metabolism	KEGG PATHWAY	acb00360	6	27	0.0389338	31351164|31347817|31347822|31349930|31347814|31350224	acb:A1S_1984|acb:A1S_1340|acb:A1S_1335|acb:A1S_0095|acb:A1S_1343|acb:A1S_0412|	4918833|4918222|4918217|4918290|4918225|4917979|	http://www.genome.jp/kegg-bin/show_pathway?acb00360/acb:A1S_1340%09red/acb:A1S_1343%09red/acb:A1S_1335%09red/acb:A1S_0095%09red/acb:A1S_0412%09red/acb:A1S_1984%09red
Tryptophan metabolism	KEGG PATHWAY	acb00380	4	16	0.0644548	31350123|31350224|31347737|31348317	acb:A1S_2854|acb:A1S_0412|acb:A1S_1386|acb:A1S_2102|	4920226|4917979|4919937|4919223|	http://www.genome.jp/kegg-bin/show_pathway?acb00380/acb:A1S_2854%09red/acb:A1S_0412%09red/acb:A1S_1386%09red/acb:A1S_2102%09red
Fatty acid metabolism	KEGG PATHWAY	acb01212	6	32	0.0703317	31348500|31350677|31350563|31348277|31350123|31349355	acb:A1S_2279|acb:A1S_1642|acb:A1S_0818|acb:A1S_2061|acb:A1S_2854|acb:A1S_3053|	4916911|4917967|4919713|4918065|4920226|4918804|	http://www.genome.jp/kegg-bin/show_pathway?acb01212/acb:A1S_2279%09red/acb:A1S_1642%09red/acb:A1S_2854%09red/acb:A1S_2061%09red/acb:A1S_3053%09red/acb:A1S_0818%09red
Biosynthesis of unsaturated fatty acids	KEGG PATHWAY	acb01040	3	11	0.0894256	31350563|31348277|31350123	acb:A1S_0818|acb:A1S_2061|acb:A1S_2854|	4919713|4918065|4920226|	http://www.genome.jp/kegg-bin/show_pathway?acb01040/acb:A1S_2854%09red/acb:A1S_0818%09red/acb:A1S_2061%09red
Inositol phosphate metabolism	KEGG PATHWAY	acb00562	2	5	0.0976352	31349936|31349603	acb:A1S_2232|acb:A1S_2232|	4918102|4918102|	http://www.genome.jp/kegg-bin/show_pathway?acb00562/acb:A1S_2232%09red
Glycolysis / Gluconeogenesis	KEGG PATHWAY	acb00010	5	27	0.098218	31348004|31348993|31348314|31348317|31350743	acb:A1S_1177|acb:A1S_2717|acb:A1S_2098|acb:A1S_2102|acb:A1S_1699|	4917653|4919320|4919219|4919223|4919485|	http://www.genome.jp/kegg-bin/show_pathway?acb00010/acb:A1S_2717%09red/acb:A1S_1699%09red/acb:A1S_1177%09red/acb:A1S_2102%09red/acb:A1S_2098%09red
Nitrogen metabolism	KEGG PATHWAY	acb00910	3	12	0.105624	31348812|31349490|31349439	acb:A1S_2493|acb:A1S_3185|acb:A1S_3134|	4919511|4919215|4918148|	http://www.genome.jp/kegg-bin/show_pathway?acb00910/acb:A1S_3185%09red/acb:A1S_2493%09red/acb:A1S_3134%09red
Alanine, aspartate and glutamate metabolism	KEGG PATHWAY	acb00250	5	28	0.108804	31349490|31349439|31349614|31350769|31347474	acb:A1S_3185|acb:A1S_3134|acb:A1S_3280|acb:A1S_1726|acb:A1S_3280|	4919215|4918148|4918387|4919492|4918387|	http://www.genome.jp/kegg-bin/show_pathway?acb00250/acb:A1S_3280%09red/acb:A1S_1726%09red/acb:A1S_3185%09red/acb:A1S_3134%09red
Carbon metabolism	KEGG PATHWAY	acb01200	11	87	0.136713	31348004|31348796|31349936|31348996|31348993|31349603|31350743|31349973|31350677|31350123|31350010	acb:A1S_1177|acb:A1S_2475|acb:A1S_2232|acb:A1S_2714|acb:A1S_2717|acb:A1S_2232|acb:A1S_1699|acb:A1S_0140|acb:A1S_1642|acb:A1S_2854|acb:A1S_0177|	4917653|4917204|4918102|4919317|4919320|4918102|4919485|4917592|4917967|4920226|4917098|	http://www.genome.jp/kegg-bin/show_pathway?acb01200/acb:A1S_1642%09red/acb:A1S_1177%09red/acb:A1S_2717%09red/acb:A1S_2714%09red/acb:A1S_1699%09red/acb:A1S_2232%09red/acb:A1S_2854%09red/acb:A1S_0177%09red/acb:A1S_0140%09red/acb:A1S_2475%09red
D-Glutamine and D-glutamate metabolism	KEGG PATHWAY	acb00471	2	7	0.151186	31349439|31350065	acb:A1S_3134|acb:A1S_0245|	4918148|4919251|	http://www.genome.jp/kegg-bin/show_pathway?acb00471/acb:A1S_0245%09red/acb:A1S_3134%09red
Limonene and pinene degradation	KEGG PATHWAY	acb00903	2	8	0.179713	31350123|31348317	acb:A1S_2854|acb:A1S_2102|	4920226|4919223|	http://www.genome.jp/kegg-bin/show_pathway?acb00903/acb:A1S_2854%09red/acb:A1S_2102%09red
Tyrosine metabolism	KEGG PATHWAY	acb00350	3	16	0.17982	31349614|31347474|31348314	acb:A1S_3280|acb:A1S_3280|acb:A1S_2098|	4918387|4918387|4919219|	http://www.genome.jp/kegg-bin/show_pathway?acb00350/acb:A1S_2098%09red/acb:A1S_3280%09red
Propanoate metabolism	KEGG PATHWAY	acb00640	4	26	0.201237	31349936|31350677|31350123|31349603	acb:A1S_2232|acb:A1S_1642|acb:A1S_2854|acb:A1S_2232|	4918102|4917967|4920226|4918102|	http://www.genome.jp/kegg-bin/show_pathway?acb00640/acb:A1S_2854%09red/acb:A1S_1642%09red/acb:A1S_2232%09red
Oxidative phosphorylation	KEGG PATHWAY	acb00190	5	38	0.239897	31348996|31350503|31350502|31350504|31347690	acb:A1S_2714|acb:A1S_0758|acb:A1S_0757|acb:A1S_0759|acb:A1S_1433|	4919317|4917007|4917006|4917008|4917886|	http://www.genome.jp/kegg-bin/show_pathway?acb00190/acb:A1S_0758%09red/acb:A1S_0759%09red/acb:A1S_2714%09red/acb:A1S_1433%09red/acb:A1S_0757%09red
Glutathione metabolism	KEGG PATHWAY	acb00480	3	19	0.242331	31349990|31348307|31348796	acb:A1S_0159|acb:A1S_2087|acb:A1S_2475|	4919236|4919955|4917204|	http://www.genome.jp/kegg-bin/show_pathway?acb00480/acb:A1S_2087%09red/acb:A1S_0159%09red/acb:A1S_2475%09red
Citrate cycle (TCA cycle)	KEGG PATHWAY	acb00020	4	29	0.252515	31348996|31348796|31348993|31350743	acb:A1S_2714|acb:A1S_2475|acb:A1S_2717|acb:A1S_1699|	4919317|4917204|4919320|4919485|	http://www.genome.jp/kegg-bin/show_pathway?acb00020/acb:A1S_2717%09red/acb:A1S_2714%09red/acb:A1S_1699%09red/acb:A1S_2475%09red
Glycine, serine and threonine metabolism	KEGG PATHWAY	acb00260	4	32	0.306134	31347297|31347296|31348993|31348132	acb:A1S_0924|acb:A1S_0927|acb:A1S_2717|acb:A1S_1089|	4919131|4917099|4919320|4917826|	http://www.genome.jp/kegg-bin/show_pathway?acb00260/acb:A1S_2717%09red/acb:A1S_1089%09red/acb:A1S_0927%09red/acb:A1S_0924%09red
Microbial metabolism in diverse environments	KEGG PATHWAY	acb01120	19	201	0.349417	31347794|31348004|31348796|31347474|31347817|31350366|31348996|31349614|31348993|31347814|31350794|31348314|31348317|31350743|31347822|31349490|31350973|31350123|31350010	acb:A1S_2332|acb:A1S_1177|acb:A1S_2475|acb:A1S_3280|acb:A1S_1340|acb:A1S_0572|acb:A1S_2714|acb:A1S_3280|acb:A1S_2717|acb:A1S_1343|acb:A1S_1747|acb:A1S_2098|acb:A1S_2102|acb:A1S_1699|acb:A1S_1335|acb:A1S_3185|acb:A1S_1845|acb:A1S_2854|acb:A1S_0177|	4917816|4917653|4917204|4918387|4918222|4918660|4919317|4918387|4919320|4918225|4918117|4919219|4919223|4919485|4918217|4919215|4919085|4920226|4917098|	http://www.genome.jp/kegg-bin/show_pathway?acb01120/acb:A1S_1845%09red/acb:A1S_0177%09red/acb:A1S_1177%09red/acb:A1S_1343%09red/acb:A1S_2717%09red/acb:A1S_2714%09red/acb:A1S_1699%09red/acb:A1S_2102%09red/acb:A1S_2098%09red/acb:A1S_0572%09red/acb:A1S_3280%09red/acb:A1S_1335%09red/acb:A1S_2332%09red/acb:A1S_1747%09red/acb:A1S_1340%09red/acb:A1S_2854%09red/acb:A1S_3185%09red/acb:A1S_2475%09red
Degradation of aromatic compounds	KEGG PATHWAY	acb01220	3	25	0.373673	31347794|31350973|31348314	acb:A1S_2332|acb:A1S_1845|acb:A1S_2098|	4917816|4919085|4919219|	http://www.genome.jp/kegg-bin/show_pathway?acb01220/acb:A1S_2098%09red/acb:A1S_1845%09red/acb:A1S_2332%09red
Galactose metabolism	KEGG PATHWAY	acb00052	1	5	0.385249	31349905	acb:A1S_0065|	4918274|	http://www.genome.jp/kegg-bin/show_pathway?acb00052/acb:A1S_0065%09red
Caprolactam degradation	KEGG PATHWAY	acb00930	1	5	0.385249	31350123	acb:A1S_2854|	4920226|	http://www.genome.jp/kegg-bin/show_pathway?acb00930/acb:A1S_2854%09red
Ascorbate and aldarate metabolism	KEGG PATHWAY	acb00053	1	5	0.385249	31348317	acb:A1S_2102|	4919223|	http://www.genome.jp/kegg-bin/show_pathway?acb00053/acb:A1S_2102%09red
Arginine and proline metabolism	KEGG PATHWAY	acb00330	4	37	0.39727	31349439|31348129|31349436|31348317	acb:A1S_3134|acb:A1S_1093|acb:A1S_3130|acb:A1S_2102|	4918148|4918375|4918144|4919223|	http://www.genome.jp/kegg-bin/show_pathway?acb00330/acb:A1S_3130%09red/acb:A1S_1093%09red/acb:A1S_2102%09red/acb:A1S_3134%09red
Nicotinate and nicotinamide metabolism	KEGG PATHWAY	acb00760	2	17	0.441966	31350360|31350362	acb:A1S_0566|acb:A1S_0568|	4918654|4918656|	http://www.genome.jp/kegg-bin/show_pathway?acb00760/acb:A1S_0568%09red/acb:A1S_0566%09red
Pyruvate metabolism	KEGG PATHWAY	acb00620	4	40	0.451236	31349973|31348993|31348317|31350743	acb:A1S_0140|acb:A1S_2717|acb:A1S_2102|acb:A1S_1699|	4917592|4919320|4919223|4919485|	http://www.genome.jp/kegg-bin/show_pathway?acb00620/acb:A1S_2717%09red/acb:A1S_1699%09red/acb:A1S_0140%09red/acb:A1S_2102%09red
Benzoate degradation	KEGG PATHWAY	acb00362	3	29	0.459388	31347794|31350973|31347814	acb:A1S_2332|acb:A1S_1845|acb:A1S_1343|	4917816|4919085|4918225|	http://www.genome.jp/kegg-bin/show_pathway?acb00362/acb:A1S_1845%09red/acb:A1S_2332%09red/acb:A1S_1343%09red
Fatty acid biosynthesis	KEGG PATHWAY	acb00061	2	18	0.468832	31348277|31350563	acb:A1S_2061|acb:A1S_0818|	4918065|4919713|	http://www.genome.jp/kegg-bin/show_pathway?acb00061/acb:A1S_0818%09red/acb:A1S_2061%09red
Biotin metabolism	KEGG PATHWAY	acb00780	2	18	0.468832	31348277|31350563	acb:A1S_2061|acb:A1S_0818|	4918065|4919713|	http://www.genome.jp/kegg-bin/show_pathway?acb00780/acb:A1S_0818%09red/acb:A1S_2061%09red
Fluorobenzoate degradation	KEGG PATHWAY	acb00364	1	7	0.477397	31350973	acb:A1S_1845|	4919085|	http://www.genome.jp/kegg-bin/show_pathway?acb00364/acb:A1S_1845%09red
Synthesis and degradation of ketone bodies	KEGG PATHWAY	acb00072	1	8	0.518173	31350785	acb:A1S_1737|	4918559|	http://www.genome.jp/kegg-bin/show_pathway?acb00072/acb:A1S_1737%09red
Glycerolipid metabolism	KEGG PATHWAY	acb00561	1	8	0.518173	31348317	acb:A1S_2102|	4919223|	http://www.genome.jp/kegg-bin/show_pathway?acb00561/acb:A1S_2102%09red
Fructose and mannose metabolism	KEGG PATHWAY	acb00051	1	10	0.590463	31350366	acb:A1S_0572|	4918660|	http://www.genome.jp/kegg-bin/show_pathway?acb00051/acb:A1S_0572%09red
RNA degradation	KEGG PATHWAY	acb03018	1	10	0.590463	31349841	acb:A1S_2960|	4917538|	http://www.genome.jp/kegg-bin/show_pathway?acb03018/acb:A1S_2960%09red
Biosynthesis of secondary metabolites	KEGG PATHWAY	acb01110	20	253	0.651575	31348004|31348796|31350743|31347737|31347781|31349939|31348996|31349224|31349225|31348993|31349905|31349214|31350678|31349414|31348317|31348363|31349490|31350677|31350123|31348314	acb:A1S_1177|acb:A1S_2475|acb:A1S_1699|acb:A1S_1386|acb:A1S_2149|acb:A1S_0105|acb:A1S_2714|acb:A1S_2886|acb:A1S_2887|acb:A1S_2717|acb:A1S_0065|acb:A1S_2876|acb:A1S_1643|acb:A1S_3111|acb:A1S_2102|acb:A1S_2149|acb:A1S_3185|acb:A1S_1642|acb:A1S_2854|acb:A1S_2098|	4917653|4917204|4919485|4919937|4917643|4918585|4919317|4920308|4920309|4919320|4918274|4920141|4917968|4919139|4919223|4917643|4919215|4917967|4920226|4919219|	http://www.genome.jp/kegg-bin/show_pathway?acb01110/acb:A1S_1642%09red/acb:A1S_1177%09red/acb:A1S_0065%09red/acb:A1S_2854%09red/acb:A1S_2717%09red/acb:A1S_1643%09red/acb:A1S_1699%09red/acb:A1S_2887%09red/acb:A1S_3185%09red/acb:A1S_2886%09red/acb:A1S_2098%09red/acb:A1S_3111%09red/acb:A1S_2102%09red/acb:A1S_0105%09red/acb:A1S_1386%09red/acb:A1S_2876%09red/acb:A1S_2149%09red/acb:A1S_2714%09red/acb:A…
Aminobenzoate degradation	KEGG PATHWAY	acb00627	1	13	0.679144	31350794	acb:A1S_1747|	4918117|	http://www.genome.jp/kegg-bin/show_pathway?acb00627/acb:A1S_1747%09red
Sulfur metabolism	KEGG PATHWAY	acb00920	2	29	0.708083	31347680|31350010	acb:A1S_1445|acb:A1S_0177|	4917413|4917098|	http://www.genome.jp/kegg-bin/show_pathway?acb00920/acb:A1S_0177%09red/acb:A1S_1445%09red
Histidine metabolism	KEGG PATHWAY	acb00340	1	16	0.748684	31348317	acb:A1S_2102|	4919223|	http://www.genome.jp/kegg-bin/show_pathway?acb00340/acb:A1S_2102%09red
Folate biosynthesis	KEGG PATHWAY	acb00790	1	17	0.768349	31348704	acb:A1S_2366|	4920333|	http://www.genome.jp/kegg-bin/show_pathway?acb00790/acb:A1S_2366%09red
Metabolic pathways	KEGG PATHWAY	acb01100	43	560	0.771065	31348704|31348132|31348500|31348996|31348993|31347814|31349490|31350973|31350743|31350010|31350360|31350362|31350366|31350123|31347297|31347296|31350224|31349905|31349603|31349439|31350677|31348314|31347690|31347752|31348796|31349214|31350769|31347794|31348004|31350065|31347474|31350488|31349937|31349614|31349936|31350503|31350502|31350563|31350504|31348317|31348277|31350785|31349355	acb:A1S_2366|acb:A1S_1089|acb:A1S_2279|acb:A1S_2714|acb:A1S_2717|acb:A1S_1343|acb:A1S_3185|acb:A1S_1845|acb:A1S_1699|acb:A1S_0177|acb:A1S_0566|acb:A1S_0568|acb:A1S_0572|acb:A1S_2854|acb:A1S_0924|acb:A1S_0927|acb:A1S_0412|acb:A1S_0065|acb:A1S_2232|acb:A1S_3134|acb:A1S_1642|acb:A1S_2098|acb:A1S_1433|acb:A1S_1376|acb:A1S_2475|acb:A1S_2876|acb:A1S_1726|acb:A1S_2332|acb:A1S_1177|acb:A1S_0245|acb:A1S_3…	4920333|4917826|4916911|4919317|4919320|4918225|4919215|4919085|4919485|4917098|4918654|4918656|4918660|4920226|4919131|4917099|4917979|4918274|4918102|4918148|4917967|4919219|4917886|4918719|4917204|4920141|4919492|4917816|4917653|4919251|4918387|4918874|4916921|4918387|4918102|4917007|4917006|4919713|4917008|4919223|4918065|4918559|4918804|	http://www.genome.jp/kegg-bin/show_pathway?acb01100/acb:A1S_0177%09red/acb:A1S_1177%09red/acb:A1S_1343%09red/acb:A1S_1642%09red/acb:A1S_2854%09red/acb:A1S_0572%09red/acb:A1S_2876%09red/acb:A1S_1726%09red/acb:A1S_0412%09red/acb:A1S_1089%09red/acb:A1S_2279%09red/acb:A1S_3134%09red/acb:A1S_2232%09red/acb:A1S_2098%09red/acb:A1S_0103%09red/acb:A1S_0927%09red/acb:A1S_2332%09red/acb:A1S_0924%09red/acb:A…
Peptidoglycan biosynthesis	KEGG PATHWAY	acb00550	1	19	0.8032	31350065	acb:A1S_0245|	4919251|	http://www.genome.jp/kegg-bin/show_pathway?acb00550/acb:A1S_0245%09red
Amino sugar and nucleotide sugar metabolism	KEGG PATHWAY	acb00520	1	19	0.8032	31349905	acb:A1S_0065|	4918274|	http://www.genome.jp/kegg-bin/show_pathway?acb00520/acb:A1S_0065%09red
Phenylalanine, tyrosine and tryptophan biosynthesis	KEGG PATHWAY	acb00400	1	24	0.869143	31349214	acb:A1S_2876|	4920141|	http://www.genome.jp/kegg-bin/show_pathway?acb00400/acb:A1S_2876%09red
Cysteine and methionine metabolism	KEGG PATHWAY	acb00270	1	26	0.888872	31350010	acb:A1S_0177|	4917098|	http://www.genome.jp/kegg-bin/show_pathway?acb00270/acb:A1S_0177%09red
2-Oxocarboxylic acid metabolism	KEGG PATHWAY	acb01210	1	29	0.91305	31348796	acb:A1S_2475|	4917204|	http://www.genome.jp/kegg-bin/show_pathway?acb01210/acb:A1S_2475%09red
Glyoxylate and dicarboxylate metabolism	KEGG PATHWAY	acb00630	1	30	0.919882	31347737	acb:A1S_1386|	4919937|	http://www.genome.jp/kegg-bin/show_pathway?acb00630/acb:A1S_1386%09red
Pyrimidine metabolism	KEGG PATHWAY	acb00240	1	35	0.946808	31350488	acb:A1S_0746|	4918874|	http://www.genome.jp/kegg-bin/show_pathway?acb00240/acb:A1S_0746%09red
Biosynthesis of amino acids	KEGG PATHWAY	acb01230	5	118	0.969191	31349490|31350010|31348004|31348796|31349214	acb:A1S_3185|acb:A1S_0177|acb:A1S_1177|acb:A1S_2475|acb:A1S_2876|	4919215|4917098|4917653|4917204|4920141|	http://www.genome.jp/kegg-bin/show_pathway?acb01230/acb:A1S_2876%09red/acb:A1S_0177%09red/acb:A1S_1177%09red/acb:A1S_3185%09red/acb:A1S_2475%09red
Two-component system	KEGG PATHWAY	acb02020	2	64	0.969926	31349973|31347690	acb:A1S_0140|acb:A1S_1433|	4917592|4917886|	http://www.genome.jp/kegg-bin/show_pathway?acb02020/acb:A1S_1433%09red/acb:A1S_0140%09red
Purine metabolism	KEGG PATHWAY	acb00230	1	64	0.995122	31350488	acb:A1S_0746|	4918874|	http://www.genome.jp/kegg-bin/show_pathway?acb00230/acb:A1S_0746%09red
--------------------
#Term	Database	ID	Input number	Background number	P-Value	Input	KEGG_ID/KO	Entrez_ID	Hyperlink
--------------------
#Term	Database	ID	Input number	Background number	P-Value	Input	KEGG_ID/KO	Entrez_ID	Hyperlink
--------------------
